# Supplementary material for: Interocular symmetry, intraobserver repeatability, and interobserver reliability of cone density measurements in the 13-lined ground squirrel
Source: PLoS One. 2019 Sep 26;14(9):e0223110. doi: 10.1371/journal.pone.0223110 (PMC6762077; doi:10.1371/journal.pone.0223110)
Supplement: S1 Dataset — (XLSX) [file pone.0223110.s001.xlsx]

## Sheet: Sw (deg2)
																	All semi-automated values (214 images)								Semi-auto Seasonal Set (26 images)			Manual Seasonal Set (26 images)
repeatability is 2.77Sw, this indicates the interval within which 95% of the differences in measures are expected to lie.																	Observer	Repeatability (%)	95% CI						Observer	Repeatability (%)	95% CI	Observer	Repeatability (%)	95% CI
measurement error is 1.96*Sw, this indicates that the difference between a specific subject's measurement and the true value would be less than this 95% of the time																	1	1.99	1.85-2.13		MAX	896.19			1	4.21	3.91-4.51	1	7.45246	6.92-7.99
																	2	2.79	2.59-2.99		MIN	1			2	4.61	4.28-4.94	2	19.2546	17.88-20.63
																	3	3.46	3.21-3.70						3	11.6228	10.79-12.45	3	22.0093	20.44-23.58
																	4	5.55	5.15-5.95						4	15.7206	14.60-16.84	4	12.1062	11.24-12.97
		14.4931															5	2.44	2.26-2.61						5	5.87	5.45-6.29	5	10.2875	9.55-11.02
OBSERVER 1					SE			OBSERVER 2					SE			OBSERVER 3					SE			OBSERVER 4					SE			OBSERVER 5					SE
	484.127	2.0619	11.5995	3.4058	0.124197	0.243426			483.928	3.25968	23.6997	4.86823	0.177526	0.347951			477.652	3.23113	22.8022	4.77516	0.174132	0.341299			484.361	5.33571	86.141	9.28122	0.338451	0.663364			479.93	2.43281	14.6721	3.83042	0.139681	0.273775
	avg of mean	avg of stdev	avg of variance	Sw	3.16237	3.64922			avg of mean	avg of stdev	avg of variance	Sw	4.52028	5.21618			avg of mean	avg of stdev	avg of variance	Sw	4.43387	5.11646			avg of mean	avg of stdev	avg of variance	Sw	8.61786	9.94458			avg of mean	avg of stdev	avg of variance	Sw	3.55664	4.10419
Min mean	271.99							Min mean	271.173							Min mean	166.493							Min mean	265.473							Min mean	262.873
Max mean	884.643							Max mean	875.957							Max mean	866.823							Max mean	881.143							Max mean	876.817
		Measurement error		9.43406	8.75978	10.1084				Measurement error		13.485	12.5212	14.4488				Measurement error		13.2272	12.2818	14.1726				Measurement error		25.709	23.8715	27.5465				Measurement error		10.6103	9.8519	11.3686
		6.67537								9.54174								9.35932								18.1912								7.50762
				0.0194867	0.0180939	0.0208795						0.0278657	0.0258741	0.0298574						0.0276922	0.0257129	0.0296714						0.0530781	0.0492844	0.0568718						0.0221079	0.0205278	0.023688
				1.94867	1.80939	2.08795						2.78657	2.58741	2.98574						2.76922	2.57129	2.96714						5.30781	4.92844	5.68718						2.21079	2.05278	2.3688
Image	1	2	3	mean	stdev	variance		Image	1	2	3	mean	stdev	variance		Image	1	2	3	mean	stdev	variance		Image	1	2	3	mean	stdev	variance		Image	1	2	3	mean	stdev	variance			Total Mean	Total Stdev	Total Variance
1	349.99	351.44	347.65	349.693	1.91234	3.65703		1	369.23	350.85	349.99	356.69	10.8685	118.124		1	347.92	335.08	340.78	341.26	6.43344	41.3892		1	346.13	348.39	350.59	348.37	2.23007	4.9732		1	344.63	346.15	346.53	345.77	1.00539	1.0108			348.357	7.1871	51.6544	25.7909	MAX STDEV
2	316.08	320.88	319.13	318.697	2.42916	5.90083		2	333.13	323.24	315.4	323.923	8.88473	78.9384		2	314.79	313.17	316.93	314.963	1.88598	3.55693		2	310.39	320.63	310.2	313.74	5.96767	35.6131		2	311.23	310.96	311.73	311.307	0.390683	0.152633			316.526	6.20459	38.4969	0.984683	MIN STDEV
3	315.43	314.81	320.43	316.89	3.08136	9.4948		3	317.29	318.3	314.47	316.687	1.985	3.94023		3	313.87	309.09	303.21	308.723	5.33945	28.5097		3	309.13	310.83	319.47	313.143	5.54459	30.7425		3	313.82	311.52	312.41	312.583	1.15976	1.34503			313.605	4.50548	20.2994	13.295	Median
4	297.08	298.55	298.78	298.137	0.922298	0.850633		4	305.62	309.77	300.45	305.28	4.66929	21.8023		4	293.25	291.97	295.4	293.54	1.73329	3.0043		4	296.39	294.04	304.77	298.4	5.64033	31.8133		4	295.77	296.08	293.04	294.963	1.67285	2.79843			298.064	5.12241	26.239	137.588	Mean
5	288.74	288.32	288.04	288.367	0.352326	0.124133		5	308.72	292.85	294.23	298.6	8.7913	77.2869		5	287.95	283.25	282.18	284.46	3.06941	9.4213		5	289.42	286.96	296.76	291.047	5.09848	25.9945		5	281.66	280.53	280.67	280.953	0.615982	0.379433			288.685	7.42226	55.0899
6	357.77	359.99	358.69	358.817	1.11541	1.24413		6	372.95	361.9	366.82	367.223	5.53603	30.6476		6	354.02	361.58	347.48	354.36	7.05615	49.7892		6	352.3	359.97	358.12	356.797	4.00258	16.0206		6	356.1	356.68	355.01	355.93	0.84788	0.7189			358.625	6.00674	36.081
7	478.52	479.71	478.95	479.06	0.602578	0.3631		7	483.15	482.3	481.09	482.18	1.03523	1.0717		7	478.46	477.55	469.06	475.023	5.1844	26.878		7	479.98	480.52	480.91	480.47	0.467012	0.2181		7	476.8	476.11	474.7	475.87	1.07037	1.1457			478.521	3.48025	12.1121
8	493.18	494.39	494.13	493.9	0.636946	0.4057		8	508.76	499.3	494.71	500.923	7.16429	51.327		8	492.11	493.9	492.05	492.687	1.05121	1.10503		8	493.29	498.39	496.41	496.03	2.57115	6.6108		8	496.8	490.85	491.85	493.167	3.18604	10.1508			495.341	4.43734	19.69
9	548.15	547.8	549.45	548.467	0.869387	0.755833		9	550.22	550.22	549.41	549.95	0.467654	0.2187		9	545.65	541.63	544.43	543.903	2.0611	4.24813		9	540.45	548.54	550.33	546.44	5.26413	27.7111		9	543.86	541.66	541.8	542.44	1.23175	1.5172			546.24	3.63405	13.2063
10	628.31	629.1	631.7	629.703	1.77371	3.14603		10	633.45	630.61	630.98	631.68	1.54399	2.3839		10	631.72	629.06	626.82	629.2	2.453	6.0172		10	625.22	627.69	635.09	629.333	5.13611	26.3796		10	627.33	624.76	624.91	625.667	1.44244	2.08063			629.117	3.12397	9.75918
11	770.71	765.86	770.29	768.953	2.68712	7.22063		11	769.4	766.97	765.33	767.233	2.04774	4.19323		11	768.09	763.29	759.73	763.703	4.1953	17.6005		11	762.63	768.51	760.9	764.013	3.98914	15.9132		11	760.11	759.8	756.68	758.863	1.89716	3.59923			764.553	4.44692	19.7751
12	728.77	727.49	731.49	729.25	2.04274	4.1728		12	723.78	722.27	729.2	725.083	3.64421	13.2802		12	722.24	720.46	712.88	718.527	4.97049	24.7057		12	717.14	723.43	736.15	725.573	9.68455	93.7904		12	725.13	719.46	722.99	722.527	2.86326	8.19823			724.192	5.84173	34.1258
13	703.35	703.37	708.29	705.003	2.84635	8.10173		13	716.26	708.57	709.41	711.413	4.2183	17.794		13	710.21	703.99	701.63	705.277	4.43235	19.6457		13	703.01	708.09	705.65	705.583	2.54066	6.45493		13	702.01	699.07	700.75	700.61	1.47499	2.1756			705.577	4.51825	20.4145
14	677.38	677.28	676.99	677.217	0.202567	0.0410333		14	680.06	679.24	677.77	679.023	1.16027	1.34623		14	676.51	671.71	674.22	674.147	2.40084	5.76403		14	673.65	679.23	675.58	676.153	2.83384	8.03063		14	674.14	674.51	670.59	673.08	2.16432	4.6843			675.924	2.77054	7.6759
15	702.02	699.98	700.43	700.81	1.07177	1.1487		15	703.75	703.38	704.08	703.737	0.35019	0.122633		15	702.31	702.75	700.91	701.99	0.960833	0.9232		15	702.83	707.13	707.76	705.907	2.68303	7.19863		15	702.01	700.97	698.26	700.413	1.93598	3.74803			702.571	2.50744	6.28724
16	374.34	369.63	369.9	371.29	2.64483	6.9951		16	386.67	373.15	380.26	380.027	6.76302	45.7384		16	373.65	371.78	367.69	371.04	3.04813	9.2911		16	374.6	365.71	372.3	370.87	4.61429	21.2917		16	367.44	367.47	370.38	368.43	1.68882	2.8521			372.331	5.4137	29.3082
17	323.79	327.85	325.54	325.727	2.03643	4.14703		17	326.86	328.92	330.04	328.607	1.61299	2.60173		17	325.24	326.65	327.77	326.553	1.26777	1.60723		17	328.02	328.42	327.41	327.95	0.508626	0.2587		17	326.38	322.16	322.29	323.61	2.39977	5.7589			326.489	2.31804	5.37329
18	320.67	320.92	319.9	320.497	0.531633	0.282633		18	324.57	321.7	322.33	322.867	1.50839	2.27523		18	319.22	321.08	319.93	320.077	0.938634	0.881033		18	319.57	324.04	324.65	322.753	2.77367	7.69323		18	317.81	317.35	317.02	317.393	0.396779	0.157433			320.717	2.4407	5.95702
19	317.09	318.61	317.69	317.797	0.765593	0.586133		19	324.25	321.1	320.4	321.917	2.05081	4.20583		19	319.46	317.86	317.97	318.43	0.8937	0.7987		19	315.44	318.13	320.4	317.99	2.48296	6.1651		19	318.62	313.63	316.35	316.2	2.49838	6.2419			318.467	2.52344	6.36775
20	299.02	299.35	299.22	299.197	0.166233	0.0276333		20	300.96	303.13	307.86	303.983	3.52826	12.4486		20	299.63	298.86	297.69	298.727	0.976849	0.954233		20	303.45	300.15	298.49	300.697	2.52478	6.37453		20	298.55	295.45	298.31	297.437	1.72468	2.97453			300.008	2.94142	8.65195
21	409.18	410.54	411.23	410.317	1.04309	1.08803		21	420.95	415.83	416.42	417.733	2.80129	7.84723		21	404.82	416.75	400.62	407.397	8.36801	70.0236		21	409.57	400.88	418.27	409.573	8.695	75.603		21	410.72	407.93	402.45	407.033	4.20728	17.7012			410.411	6.37513	40.6423
22	470.82	466.14	467.44	468.133	2.41581	5.83613		22	472.29	474.15	472.62	473.02	0.992421	0.9849		22	463.41	472.45	470.98	468.947	4.8509	23.5312		22	467.17	468.2	471.87	469.08	2.47049	6.1033		22	460.57	464.31	464.89	463.257	2.34472	5.49773			468.487	4.05043	16.406
23	492.14	492.21	492.3	492.217	0.0802081	0.00643333		23	494.93	495.41	497.07	495.803	1.12291	1.26093		23	495.29	491.88	489.94	492.37	2.70845	7.3357		23	492.02	493.49	490.65	492.053	1.42029	2.01723		23	491.59	490.1	490.46	490.717	0.777453	0.604433			492.632	2.16061	4.66822
24	532.88	531.2	532.43	532.17	0.869655	0.7563		24	530.78	531.22	531.6	531.2	0.410366	0.1684		24	531.2	530.38	529.63	530.403	0.78526	0.616633		24	532.03	539.55	531.79	534.457	4.41259	19.4709		24	530.53	528.95	528.72	529.4	0.985343	0.9709			531.526	2.51618	6.33118
25	610.75	611.94	614.41	612.367	1.86693	3.48543		25	612.85	611.63	613.82	612.767	1.09738	1.20423		25	611.24	610.43	610.37	610.68	0.485901	0.2361		25	611.19	611.43	610.97	611.197	0.230072	0.0529333		25	610.34	609.85	610.03	610.073	0.247857	0.0614333			611.417	1.34807	1.8173
26	724.83	727.86	723.45	725.38	2.25586	5.0889		26	729.51	727.02	732.45	729.66	2.71811	7.3881		26	724.46	722.13	724.48	723.69	1.35104	1.8253		26	717.44	731.8	720.09	723.11	7.64151	58.3927		26	722.17	722.65	721.06	721.96	0.815537	0.6651			724.76	4.26803	18.2161
27	695.92	695.97	697.85	696.58	1.10014	1.2103		27	700.58	695.15	704.12	699.95	4.51806	20.4129		27	690.63	694.29	702.32	695.747	5.97958	35.7554		27	693.96	703.4	698.48	698.613	4.72141	22.2917		27	696.61	701.69	696.43	698.243	2.98626	8.91773			697.827	3.87963	15.0515
28	664.77	666.38	664.57	665.24	0.992321	0.9847		28	663.51	664.77	666.33	664.87	1.41266	1.9956		28	658.2	660.65	659.11	659.32	1.23843	1.5337		28	656.33	663.69	658.59	659.537	3.77022	14.2145		28	653.18	664.7	655.25	657.71	6.14136	37.7163			661.335	4.28811	18.3879
29	643.84	643.65	643.01	643.5	0.434856	0.1891		29	645.52	646.81	648.48	646.937	1.48406	2.20243		29	645.08	643.74	648.87	645.897	2.66072	7.07943		29	644.31	651.16	647.9	647.79	3.42632	11.7397		29	642.55	641.94	642.44	642.31	0.325115	0.1057			645.287	2.76295	7.63391
30	643.17	640.37	647.91	643.817	3.81137	14.5265		30	636.08	637.42	647.11	640.203	6.01876	36.2254		30	630.62	638.04	638.73	635.797	4.49638	20.2174		30	635.6	652.79	644.84	644.41	8.60306	74.0127		30	643.01	633.93	637.21	638.05	4.59791	21.1408			640.455	5.95049	35.4083
31	349.07	348.97	348.56	348.867	0.270247	0.0730333		31	346.36	353.78	353.08	351.073	4.09684	16.7841		31	337.14	353.62	346.88	345.88	8.28538	68.6476		31	351.3	361.37	356.73	356.467	5.04016	25.4032		31	352.14	350.18	349.92	350.747	1.21364	1.47293			350.607	5.37587	28.9
32	285.9	286.56	287.21	286.557	0.655006	0.429033		32	303.13	287.35	290.24	293.573	8.40151	70.5854		32	287.16	287.57	285.67	286.8	0.99985	0.9997		32	287.47	288.72	298.41	291.533	5.98807	35.857		32	285.4	283.34	285.04	284.593	1.10024	1.21053			288.611	5.26839	27.7559
33	290.43	291.65	292.16	291.413	0.888951	0.790233		33	293.86	291.87	294.81	293.513	1.50034	2.25103		33	289.85	290.43	290.21	290.163	0.292803	0.0857333		33	290.7	292.3	292.04	291.68	0.858604	0.7372		33	289.01	287.42	288.43	288.287	0.804632	0.647433			291.011	1.96502	3.8613
34	283.47	282.46	285.04	283.657	1.30009	1.69023		34	298.09	289.67	290.91	292.89	4.54581	20.6644		34	280.35	281.02	280.36	280.577	0.38397	0.147433		34	282.69	293.92	282.42	286.343	6.56297	43.0726		34	281.14	278.92	279.94	280	1.11122	1.2348			284.693	5.75382	33.1064
35	282.69	282.19	282.5	282.46	0.252389	0.0637		35	284.84	287.18	287.48	286.5	1.44541	2.0892		35	281.36	280.92	283.18	281.82	1.19817	1.4356		35	281.73	288.01	280.63	283.457	3.98147	15.8521		35	277.96	277.61	278.02	277.863	0.221435	0.0490333			282.42	3.33292	11.1084
36	326.62	326.93	337.29	330.28	6.07282	36.8791		36	331.03	326.47	329.95	329.15	2.38294	5.6784		36	327.18	334.67	324.78	328.877	5.15869	26.612		36	324.73	337.22	326.75	329.567	6.70449	44.9502		36	323.71	322.05	319.75	321.837	1.9886	3.95453			327.942	5.20501	27.0921
37	397.65	399.07	399.17	398.63	0.850176	0.7228		37	397.94	394.99	395.98	396.303	1.50134	2.25403		37	397.52	398.33	396.45	397.433	0.942992	0.889233		37	394.25	396.9	396.29	395.813	1.38782	1.92603		37	395.67	391.83	392.53	393.343	2.04512	4.18253			396.305	2.18804	4.78751
38	474.39	474.37	475.15	474.637	0.444672	0.197733		38	475.61	474.85	477.61	476.023	1.42567	2.03253		38	474.91	474.76	473.65	474.44	0.688259	0.4737		38	472.76	476.86	475.7	475.107	2.11342	4.46653		38	472.28	472.13	470.68	471.697	0.883648	0.780833			474.381	1.83999	3.38555
39	539.62	539.76	538.85	539.41	0.49	0.2401		39	541.41	541.51	541.38	541.433	0.0680686	0.00463333		39	538.24	534.08	540.1	537.473	3.08236	9.50093		39	540.03	557.7	545.78	547.837	9.01275	81.2296		39	536.64	538.18	537.67	537.497	0.784496	0.615433			540.73	5.37579	28.8991
40	685.33	685.61	685.1	685.347	0.255408	0.0652333		40	679.57	682.67	681.82	681.353	1.60182	2.56583		40	687.09	685.24	674.8	682.377	6.62646	43.91		40	678.4	700.55	687.57	688.84	11.1295	123.865		40	681.89	676.9	680.26	679.683	2.54449	6.47443			683.52	6.0406	36.4889
41	684.02	684.16	684.92	684.367	0.484286	0.234533		41	687.33	683.16	686.18	685.557	2.15375	4.63863		41	686	683.9	684.47	684.79	1.08596	1.1793		41	678.9	687.88	682.57	683.117	4.51489	20.3842		41	682.43	681.48	681.42	681.777	0.566598	0.321033			683.921	2.39252	5.72417
42	682.51	679.65	684.46	682.207	2.4193	5.85303		42	681.65	685.99	682.8	683.48	2.24849	5.0557		42	683.5	680.85	682.6	682.317	1.34753	1.81583		42	678.86	695.73	687.39	687.327	8.43518	71.1522		42	682.19	682.82	683.39	682.8	0.60025	0.3603			683.626	3.98978	15.9183
43	653.57	652.4	652.34	652.77	0.69347	0.4809		43	653.11	654.33	656.59	654.677	1.76571	3.11773		43	642.61	651.48	649.37	647.82	4.63369	21.4711		43	651.71	652.93	653.18	652.607	0.786532	0.618633		43	649.52	648.94	648.39	648.95	0.565066	0.3193			651.365	3.28048	10.7616
44	622.11	622.62	623.1	622.61	0.495076	0.2451		44	618.5	617.93	623.31	619.913	2.95537	8.73423		44	618.58	622.12	620.21	620.303	1.77184	3.13943		44	617.45	627.5	621.09	622.013	5.08822	25.89		44	619.08	615.97	616.95	617.333	1.59004	2.52823			620.435	3.07605	9.46206
45	644.59	645.49	645.42	645.167	0.500633	0.250633		45	643.99	643.65	645.44	644.36	0.950631	0.9037		45	644.88	642.07	644.42	643.79	1.50722	2.2717		45	641.24	655.24	649.3	648.593	7.0267	49.3745		45	641.73	638.8	640.68	640.403	1.48446	2.20363			644.463	3.90518	15.2504
46	332.96	327.14	330.67	330.257	2.93193	8.59623		46	339.38	340.97	336.9	339.083	2.05115	4.20723		46	333.54	325.5	330.99	330.01	4.10861	16.8807		46	331.78	334.44	331.2	332.473	1.7277	2.98493		46	329.08	326.4	324.11	326.53	2.48755	6.1879			331.671	4.91383	24.1458
47	288.15	289.61	290.15	289.303	1.03467	1.07053		47	292.05	292.19	291.46	291.9	0.387427	0.1501		47	288.77	287.07	287.79	287.877	0.853307	0.728133		47	286.69	290.02	286.87	287.86	1.87278	3.5073		47	285.67	285.02	285.76	285.483	0.403774	0.163033			288.485	2.35351	5.539
48	277.53	277.63	277.11	277.423	0.275923	0.0761333		48	277.52	278.96	278.28	278.253	0.72037	0.518933		48	277.71	276.26	277.6	277.19	0.807279	0.6517		48	278.32	280.84	285.37	281.51	3.57244	12.7623		48	277.42	275.06	273.78	275.42	1.84651	3.4096			277.959	2.60358	6.77861
49	351.68	354.52	358.38	354.86	3.36292	11.3092		49	361.96	365.09	359.83	362.293	2.6458	7.00023		49	356.01	359.03	357.3	357.447	1.51533	2.29623		49	348.68	362.9	360.51	357.363	7.61434	57.9782		49	356.88	348.08	349.1	351.353	4.81333	23.1681			356.663	5.32011	28.3036
50	418.6	416.99	418.68	418.09	0.953467	0.9091		50	421.55	419.73	420.59	420.623	0.910458	0.828933		50	420.59	414.3	414.52	416.47	3.56972	12.7429		50	416.53	425.38	416.73	419.547	5.0528	25.5308		50	415.19	411.93	412.17	413.097	1.81685	3.30093			417.565	3.69158	13.6278
51	483.31	483.32	483.68	483.437	0.210792	0.0444333		51	487.04	477.75	486.14	483.643	5.12358	26.251		51	479.42	477.27	481.47	479.387	2.1002	4.41083		51	481.76	488.99	481.13	483.96	4.36748	19.0749		51	477.9	478.95	477.26	478.037	0.853249	0.728033			481.693	3.71323	13.788
52	526.08	530.98	530.87	529.31	2.7978	7.8277		52	528.42	525.3	527	526.907	1.56209	2.44013		52	530.51	523.41	529.27	527.73	3.79226	14.3812		52	526.38	527.8	528.51	527.563	1.08454	1.17623		52	525.41	525.01	523.67	524.697	0.911336	0.830533			527.241	2.49198	6.20994
53	685.64	685.77	685.89	685.767	0.125033	0.0156333		53	686.62	685.47	684.7	685.597	0.966247	0.933633		53	677.21	679.39	671.62	676.073	4.00777	16.0622		53	679.9	704.96	692.88	692.58	12.5327	157.068		53	685.54	683.17	684.2	684.303	1.18837	1.41223			684.864	7.39894	54.7443
54	697.09	700.09	702.97	700.05	2.9402	8.6448		54	701.09	700.8	672.9	691.597	16.1924	262.195		54	695.86	692.17	675.71	687.913	10.7282	115.095		54	682.91	713.46	718.87	705.08	19.3894	375.949		54	696.04	695.53	691.04	694.203	2.75137	7.57003			695.769	12.2436	149.906
55	648.77	644.36	650.56	647.897	3.19093	10.182		55	654.18	658.67	643.66	652.17	7.70423	59.3551		55	645.36	650.85	646.87	647.693	2.83609	8.04343		55	639.16	654.58	658.17	650.637	10.0999	102.007		55	658.89	653.45	653.09	655.143	3.2497	10.5605			650.708	5.95649	35.4798
56	643.48	644.33	645.55	644.453	1.0405	1.08263		56	642.74	632.66	639	638.133	5.09558	25.9649		56	630.77	637.75	628.74	632.42	4.72619	22.3369		56	631.96	657.16	648.71	645.943	12.8258	164.501		56	646.51	644.63	643	644.713	1.75648	3.08523			641.133	7.69802	59.2594
57	670.57	673.26	673.55	672.46	1.6432	2.7001		57	671.21	666.54	672.51	670.087	3.13953	9.85663		57	668.21	671.8	670.34	670.117	1.80539	3.25943		57	670.46	673.66	672.21	672.11	1.60234	2.5675		57	671.3	671.03	668.17	670.167	1.73443	3.00823			670.988	2.06673	4.27139
58	657.21	660.12	657.12	658.15	1.70666	2.9127		58	655.68	656.95	651.48	654.703	2.8628	8.19563		58	656.43	655.07	652.1	654.533	2.21432	4.90323		58	646.84	664.05	659.94	656.943	8.98783	80.781		58	657.32	656.71	654.87	656.3	1.27542	1.6267			656.126	4.00807	16.0646
59	330.07	337.09	335.52	334.227	3.68438	13.5746		59	320.56	329.5	318.95	323.003	5.68358	32.303		59	316.55	329.85	325.27	323.89	6.75654	45.6508		59	331.85	322.5	320.3	324.883	6.13277	37.6108		59	327.41	334.36	334.79	332.187	4.1423	17.1586			327.638	6.6238	43.8747
60	305.25	302.26	303.57	303.693	1.49881	2.24643		60	304.61	305.54	306.8	305.65	1.09914	1.2081		60	302.81	304.71	302.23	303.25	1.29723	1.6828		60	303.98	302.35	300.67	302.333	1.65506	2.73923		60	303.58	299.12	300.48	301.06	2.28587	5.2252			303.197	2.08636	4.35291
61	299.52	299.74	295.94	298.4	2.13326	4.5508		61	303.6	304.2	302.27	303.357	0.987742	0.975633		61	295.53	299.36	299.05	297.98	2.12742	4.5259		61	299.93	300.85	301.08	300.62	0.608523	0.3703		61	292.77	298.81	298.36	296.647	3.36482	11.322			299.401	3.00846	9.05085
62	297.32	298.27	298.4	297.997	0.589604	0.347633		62	302.02	307.23	297.15	302.133	5.04096	25.4112		62	290.76	296.99	295.37	294.373	3.23237	10.4482		62	293.07	302.93	297.3	297.767	4.94654	24.4682		62	294.43	293.73	297.2	295.12	1.83502	3.3673			297.478	4.13829	17.1254
63	301.92	303.57	302.57	302.687	0.831164	0.690833		63	302.44	304.65	302.06	303.05	1.39861	1.9561		63	300.48	301.16	299.67	300.437	0.745945	0.556433		63	303.26	301.51	301.18	301.983	1.11787	1.24963		63	299.53	299.35	297.79	298.89	0.95687	0.9156			301.409	1.82395	3.32679
64	314.56	313.78	313.77	314.037	0.453248	0.205433		64	313.82	323.82	316.69	318.11	5.14901	26.5123		64	312.69	312.23	314.36	313.093	1.12082	1.25623		64	314.32	328.93	317.47	320.24	7.6888	59.1177		64	308.86	312.4	309.44	310.233	1.89867	3.60493			315.143	5.17087	26.7379
65	425.99	426.01	425.56	425.853	0.254231	0.0646333		65	428.4	430.35	423.02	427.257	3.7964	14.4126		65	425.6	423.2	425.02	424.607	1.25225	1.56813		65	418.73	442.65	423.45	428.277	12.6694	160.514		65	424.05	421.77	421	422.273	1.58607	2.51563			425.653	5.50446	30.2991
66	489.97	491.78	497.64	493.13	4.00925	16.0741		66	490.02	485.78	491.68	489.16	3.04256	9.2572		66	496.25	484.5	489.91	490.22	5.88113	34.5877		66	492.27	517.17	496.35	501.93	13.355	178.355		66	489.45	488.4	487.05	488.3	1.20312	1.4475			492.548	7.78898	60.6682
67	528.92	530.04	530.49	529.817	0.808476	0.653633		67	530.93	531.9	529.75	530.86	1.07671	1.1593		67	527.77	528.97	527.54	528.093	0.767876	0.589633		67	529.43	531.03	523.46	527.973	3.98969	15.9176		67	528.45	528.12	528.9	528.49	0.391535	0.1533			529.047	1.99468	3.97875
68	577.73	582.87	576.35	578.983	3.43595	11.8057		68	571.56	582.68	585.03	579.757	7.19511	51.7696		68	574.3	569.2	572.55	572.017	2.59149	6.71583		68	579.06	591.1	577.44	582.533	7.46304	55.6969		68	581.61	580.25	580.59	580.817	0.707766	0.500933			578.821	5.65605	31.9909
69	677.75	686.68	684.24	682.89	4.61553	21.3031		69	678.09	679.03	678.25	678.457	0.502925	0.252933		69	677.46	683.73	673.59	678.26	5.11712	26.1849		69	677.29	677.25	679.56	678.033	1.32228	1.74843		69	679.1	679.18	677.01	678.43	1.23041	1.5139			679.214	3.30608	10.9302
70	691.11	686.75	691.2	689.687	2.54363	6.47003		70	673.8	683.32	678.8	678.64	4.76202	22.6768		70	698.74	690.43	688.02	692.397	5.62409	31.6304		70	700.16	698.07	691.24	696.49	4.66518	21.7639		70	695.25	691.85	684.72	690.607	5.37398	28.8796			689.564	7.32964	53.7236
71	676.83	676.52	677.87	677.073	0.70713	0.500033		71	677.75	678.52	674.82	677.03	1.95226	3.8113		71	671.93	672.31	670.51	671.583	0.948754	0.900133		71	681.24	679.75	674.68	678.557	3.43896	11.8264		71	669.55	673.27	667.42	670.08	2.96079	8.7663			674.865	3.98374	15.8702
72	680.79	681.99	682.28	681.687	0.789958	0.624033		72	679.87	674.1	677.89	677.287	2.93193	8.59623		72	676.73	680.48	680.16	679.123	2.07885	4.32163		72	682.63	679.28	680.67	680.86	1.68306	2.8327		72	682.01	679.26	677.85	679.707	2.11566	4.47603			679.733	2.33043	5.43092
73	699.2	703.98	707.78	703.653	4.29932	18.4841		73	690.39	693.49	699.48	694.453	4.62093	21.353		73	690.45	697.33	701.19	696.323	5.44031	29.5969		73	700.76	705.06	706.76	704.193	3.09246	9.56333		73	700.24	700	698.86	699.7	0.737292	0.5436			699.665	5.23251	27.3792
74	346.17	350.86	350.59	349.207	2.63329	6.93423		74	345.73	345.89	339.85	343.823	3.44194	11.8469		74	346.32	339.86	345.84	344.007	3.59913	12.9537		74	348.36	348.59	339.84	345.597	4.98675	24.8676		74	344.72	344.68	343.78	344.393	0.531539	0.282533			345.405	3.52217	12.4057
75	330.19	330.93	331.47	330.863	0.642599	0.412933		75	333.71	333.96	333.72	333.797	0.141539	0.0200333		75	329.67	328.58	329.27	329.173	0.551392	0.304033		75	328.92	328.04	327.25	328.07	0.835404	0.6979		75	326.4	326.08	326.39	326.29	0.181934	0.0331			329.639	2.68561	7.21248
76	307.5	310.37	307.59	308.487	1.63164	2.66223		76	309.82	310.86	309.85	310.177	0.591974	0.350433		76	308.06	307.81	307.09	307.653	0.50362	0.253633		76	309.21	305.28	306.3	306.93	2.03934	4.1589		76	306.56	303.07	303.83	304.487	1.83533	3.36843			307.547	2.30302	5.3039
77	292.6	290.76	292.66	292.007	1.08006	1.16653		77	295.76	295.33	295.41	295.5	0.228692	0.0523		77	293.31	291.89	291.72	292.307	0.87306	0.762233		77	292.76	290.78	293.21	292.25	1.29279	1.6713		77	290.48	289.95	290.24	290.223	0.265393	0.0704333			292.457	1.90858	3.64269
78	315.07	315.31	314.66	315.013	0.328684	0.108033		78	315.58	314.61	314.8	314.997	0.514036	0.264233		78	312.27	314.29	313.87	313.477	1.0659	1.13613		78	318.54	319.65	314.27	317.487	2.84046	8.06823		78	313.67	315.84	314.98	314.83	1.09275	1.1941			315.161	1.82744	3.33955
79	313.74	313.75	320.06	315.85	3.64597	13.2931		79	315.6	317.86	315.09	316.183	1.47426	2.17343		79	311.42	316.35	312.78	313.517	2.54622	6.48323		79	315.67	316.06	314.08	315.27	1.04886	1.1001		79	310.58	312.78	311.25	311.537	1.12767	1.27163			314.471	2.58599	6.68733
80	405.41	405.8	404.92	405.377	0.440946	0.194433		80	406.52	403.88	405.05	405.15	1.32284	1.7499		80	403.12	402.42	402.43	402.657	0.40129	0.161033		80	406.8	400.57	398.82	402.063	4.19436	17.5926		80	399.32	398.27	399.05	398.88	0.545252	0.2973			402.825	2.97915	8.87536
81	445.19	451.51	435.53	444.077	8.04796	64.7697		81	443.04	435.3	434.7	437.68	4.65158	21.6372		81	440.46	428.56	431.44	433.487	6.20839	38.5441		81	442.78	450.5	436.54	443.273	6.99306	48.9029		81	439.66	436.49	433.3	436.483	3.18001	10.1124			439	6.6303	43.9609
82	507.22	528.3	506.23	513.917	12.4662	155.405		82	494.6	500.45	479.77	491.607	10.66	113.636		82	493.56	493.69	491.8	493.017	1.05567	1.11443		82	507.31	505.01	506.64	506.32	1.18292	1.3993		82	520.25	509.72	480.44	503.47	20.6278	425.506			501.666	13.2209	174.793
83	599.5	597.42	598.95	598.623	1.07779	1.16163		83	601.75	597.07	602.12	600.313	2.81489	7.92363		83	599.26	602.42	600.63	600.77	1.58465	2.5111		83	610.52	603.14	602.79	605.483	4.36539	19.0566		83	598.74	598.75	593.51	597	3.02243	9.1351			600.438	3.79528	14.4042
84	733.78	731.46	739.12	734.787	3.92797	15.4289		84	735.8	733.03	732.56	733.797	1.75078	3.06523		84	724.23	733.91	722.41	726.85	6.18149	38.2108		84	737.61	734.59	740.8	737.667	3.10539	9.64343		84	731.17	728.39	729.08	729.547	1.44756	2.09543			732.529	5.06827	25.6873
85	710.1	712.67	714.66	712.477	2.28614	5.22643		85	710.34	703.85	710.54	708.243	3.80605	14.486		85	706.44	700.72	703.52	703.56	2.86021	8.1808		85	711.84	707.31	704.91	708.02	3.51913	12.3843		85	706.4	703.98	702.8	704.393	1.83525	3.36813			707.339	4.13346	17.0855
86	700.4	700.53	702.76	701.23	1.32661	1.7599		86	701.68	696.78	698.61	699.023	2.47601	6.13063		86	697.11	696.02	695.8	696.31	0.701498	0.4921		86	702.93	701.44	701.83	702.067	0.772679	0.597033		86	698.16	697.27	698.94	698.123	0.835604	0.698233			699.351	2.45908	6.04706
87	661.39	662.22	659.72	661.11	1.2733	1.6213		87	662.3	662.35	662.65	662.433	0.189297	0.0358333		87	655.9	661.2	654.72	657.273	3.4514	11.9121		87	665.91	663.38	665.23	664.84	1.30931	1.7143		87	659.55	659.69	658.9	659.38	0.421545	0.1777			661.007	3.05772	9.34968
88	672.17	671.78	670.89	671.613	0.656074	0.430433		88	670.63	672.4	671.29	671.44	0.894483	0.8001		88	668.37	667.66	668.69	668.24	0.527162	0.2779		88	667.64	671.52	669.61	669.59	1.94008	3.7639		88	671.96	669.45	668.75	670.053	1.68791	2.84903			670.187	1.6808	2.82509
89	411.23	411.37	411.33	411.31	0.072111	0.0052		89	410.23	411.04	410.47	410.58	0.416053	0.1731		89	412.31	406.94	407.11	408.787	3.05248	9.31763		89	406.19	407.46	402.5	405.383	2.57652	6.63843		89	407.79	408.79	410.82	409.133	1.5439	2.38363			409.039	2.67183	7.1387
90	379.46	378.97	380.77	379.733	0.930609	0.866033		90	384.31	381.72	382.74	382.923	1.3047	1.70223		90	372.98	379.56	378.61	377.05	3.55659	12.6493		90	385.78	382.73	376.02	381.51	4.99307	24.9307		90	377.5	375.06	375.4	375.987	1.32156	1.74653			379.441	3.64707	13.3011
91	382.5	384.82	384.02	383.78	1.17847	1.3888		91	383.76	395.68	383.93	387.79	6.83347	46.6963		91	372.19	377.83	375.46	375.16	2.83194	8.0199		91	382.78	384.59	373.56	380.31	5.91531	34.9909		91	372.43	373.34	377.77	374.513	2.85682	8.16143			380.311	6.45235	41.6329
92	376.47	374.98	375.15	375.533	0.815618	0.665233		92	378.83	375.9	378.4	377.71	1.58218	2.5033		92	376.54	375.86	375.75	376.05	0.427902	0.1831		92	376.06	376.96	374.86	375.96	1.05357	1.11		92	374.7	373.2	373.16	373.687	0.8778	0.770533			375.788	1.58751	2.52019
93	365.33	366.58	365.12	365.677	0.789325	0.623033		93	366.87	366.38	367.58	366.943	0.603352	0.364033		93	367.85	369	369.74	368.863	0.952383	0.907033		93	364.22	370.72	362.1	365.68	4.49164	20.1748		93	359.63	359.32	358.46	359.137	0.606163	0.367433			365.26	3.83463	14.7044
94	411.3	407.39	406.7	408.463	2.48073	6.15403		94	406.27	410.72	403.65	406.88	3.57426	12.7753		94	403.21	405.83	398.9	402.647	3.49918	12.2442		94	402.34	409.1	395.95	402.463	6.57587	43.242		94	403.43	403.42	402.02	402.957	0.811193	0.658033			404.682	4.17186	17.4044
95	538.84	527.32	537.67	534.61	6.34037	40.2003		95	550.82	552.06	543.24	548.707	4.7747	22.7977		95	533.4	537.07	512.52	527.663	13.2423	175.358		95	548.99	532.47	548.49	543.317	9.39682	88.3001		95	543.43	534.39	540.53	539.45	4.61576	21.3052			538.749	10.2731	105.537
96	590.12	587.03	590.11	589.087	1.78113	3.17243		96	591.62	590.12	582.81	588.183	4.71349	22.217		96	585.71	586.31	567.28	579.767	10.8179	117.028		96	586.25	592.41	582.44	587.033	5.03095	25.3104		96	588.35	581.85	589.74	586.647	4.21177	17.739			586.143	6.17905	38.1807
97	624.85	624.17	624.6	624.54	0.343948	0.1183		97	627.92	627.23	625.42	626.857	1.29114	1.66703		97	625.46	623.54	621.72	623.573	1.87022	3.49773		97	625.81	626.88	624.33	625.673	1.28048	1.63963		97	623.73	620.38	617.77	620.627	2.98765	8.92603			624.254	2.66151	7.08361
98	789.54	790.12	790.31	789.99	0.401123	0.1609		98	788.66	789.32	792.26	790.08	1.91656	3.6732		98	784.59	785.94	785.47	785.333	0.685298	0.469633		98	786.9	793.93	792.01	790.947	3.63363	13.2032		98	784.43	790.78	785.67	786.96	3.36581	11.3287			788.662	3.00694	9.0417
99	879.19	878.55	896.19	884.643	10.0048	100.097		99	874.86	872.66	880.35	875.957	3.96056	15.686		99	871.35	865.81	863.31	866.823	4.11467	16.9305		99	868.99	891.3	883.14	881.143	11.2882	127.424		99	880.4	867.55	882.5	876.817	8.09357	65.5058			877.077	9.22737	85.1444
100	816.38	817.13	816.51	816.673	0.400791	0.160633		100	817.53	816.29	818.12	817.313	0.934041	0.872433		100	820.52	815.61	812.08	816.07	4.23876	17.9671		100	810.8	814.91	815.38	813.697	2.51957	6.34823		100	814.79	813.71	812.03	813.51	1.39083	1.9344			815.453	2.55144	6.50984
101	792.43	792.03	792.13	792.197	0.208167	0.0433333		101	793.88	794.15	790.85	792.96	1.83229	3.3573		101	795.27	790.94	789.11	791.773	3.16342	10.0072		101	796.38	827.3	790.32	804.667	19.8339	393.382		101	789.95	790.11	789.75	789.937	0.18037	0.0325333			794.307	9.37692	87.9267
102	773.61	771.85	774.29	773.25	1.25921	1.5856		102	773.15	772.42	775.4	773.657	1.55327	2.41263		102	772.01	771.29	770.94	771.413	0.545558	0.297633		102	772.52	770.83	769.03	770.793	1.74529	3.04603		102	771.02	770.19	770.28	770.497	0.455448	0.207433			771.922	1.69262	2.86495
103	754.05	752.16	753.42	753.21	0.962341	0.9261		103	753.01	750.94	751.32	751.757	1.10192	1.21423		103	748.93	748.93	747	748.287	1.11429	1.24163		103	752.77	753.66	753.27	753.233	0.446132	0.199033		103	748.64	748.37	746.88	747.963	0.947857	0.898433			750.89	2.53351	6.41866
104	391.95	391.91	391.65	391.837	0.162891	0.0265333		104	388.15	393.13	392.78	391.353	2.77968	7.72663		104	392.35	392.42	390.61	391.793	1.02539	1.05143		104	391.34	391.51	390.11	390.987	0.763959	0.583633		104	389.16	389.1	388.94	389.067	0.113725	0.0129333			391.007	1.56703	2.45558
105	388.22	389.61	391.68	389.837	1.7411	3.03143		105	389.56	394.28	389.51	391.117	2.73964	7.50563		105	384.9	387.08	387.06	386.347	1.25289	1.56973		105	385.96	390.2	388.7	388.287	2.15001	4.62253		105	385.51	385.08	386.14	385.577	0.533135	0.284233			388.233	2.65304	7.03862
106	391.97	392.88	391.1	391.983	0.890075	0.792233		106	393.91	396.08	394.73	394.907	1.09573	1.20063		106	391.58	390.64	391.95	391.39	0.675352	0.4561		106	391.19	391.37	389.3	390.62	1.14669	1.3149		106	390.13	389.25	388.71	389.363	0.716752	0.513733			391.653	2.06636	4.26986
107	366.47	366.77	368.33	367.19	0.998599	0.9972		107	368.3	369.02	369.59	368.97	0.646452	0.4179		107	366.86	364.08	366.72	365.887	1.56618	2.45293		107	366.94	367.2	365.95	366.697	0.659571	0.435033		107	362.38	361.38	364.08	362.613	1.36504	1.86333			366.271	2.358	5.56018
108	366.02	362.44	363.63	364.03	1.82321	3.3241		108	369.41	369.95	369.75	369.703	0.273008	0.0745333		108	368.5	364.42	367.34	366.753	2.10232	4.41973		108	366.1	361.8	363.76	363.887	2.1528	4.63453		108	358.59	362.77	360.83	360.73	2.09179	4.3756			365.021	3.48955	12.1769
109	389.13	387.7	390.26	389.03	1.28293	1.6459		109	391.9	390.3	392.57	391.59	1.16632	1.3603		109	392.4	386.75	392.24	390.463	3.21684	10.348		109	388.65	388.63	387.41	388.23	0.710211	0.5044		109	386.61	384.42	386.12	385.717	1.14936	1.32103			389.006	2.54992	6.5021
110	477.4	479.54	479.75	478.897	1.3004	1.69103		110	482.23	481.81	479.91	481.317	1.23618	1.52813		110	475.35	473.6	474.63	474.527	0.879564	0.773633		110	474.23	475.53	473.02	474.26	1.25527	1.5757		110	473.83	471.02	471.86	472.237	1.44237	2.08043			476.247	3.60987	13.0311
111	559.32	560.37	561.49	560.393	1.08519	1.17763		111	567.76	560.46	557.37	561.863	5.33526	28.465		111	567.69	557.81	550.96	558.82	8.41061	70.7383		111	551.18	580.63	555.85	562.553	15.828	250.527		111	554.32	554.06	565.17	557.85	6.34064	40.2037			560.296	7.6969	59.2423
112	600.35	599.72	598.99	599.687	0.680612	0.463233		112	597.61	599.26	599.92	598.93	1.18983	1.4157		112	598.82	597.58	597.91	598.103	0.64221	0.412433		112	592.99	595.05	596.35	594.797	1.69426	2.87053		112	599.91	594.76	595.33	596.667	2.82323	7.97063			597.637	2.2609	5.11168
113	745.3	744.97	745.7	745.323	0.365559	0.133633		113	744.48	743.92	743.65	744.017	0.42336	0.179233		113	743.52	743.7	739.82	742.347	2.19001	4.79613		113	746.02	742.82	749.4	746.08	3.29041	10.8268		113	741.14	742.49	740.36	741.33	1.07764	1.1613			743.819	2.41314	5.82325
114	833.67	834.21	834.12	834	0.28931	0.0837		114	838.08	834.86	838.43	837.123	1.9679	3.87263		114	830.34	831.91	828.28	830.177	1.8205	3.31423		114	833.15	835.71	833.13	833.997	1.48382	2.20173		114	831.31	830.32	830.64	830.757	0.505206	0.255233			833.211	2.86339	8.19902
115	794.18	793.6	799.85	795.877	3.45321	11.9246		115	788.96	783.82	785.74	786.173	2.59725	6.74573		115	775.81	784.8	779.62	780.077	4.51236	20.3614		115	777.63	803.13	787.45	789.403	12.8617	165.424		115	780.98	790.56	788.22	786.587	4.99449	24.9449			787.623	7.80589	60.932
116	768.62	767.54	767.7	767.953	0.582866	0.339733		116	770.47	764.96	767.03	767.487	2.78324	7.74643		116	762.1	761.03	757.76	760.297	2.26102	5.11223		116	764.42	769.49	765.61	766.507	2.65127	7.02923		116	766.19	764.54	755.93	762.22	5.50942	30.3537			764.893	4.15818	17.2904
117	751.09	751.18	750.31	750.86	0.478435	0.2289		117	749.53	752.46	753.1	751.697	1.90348	3.62323		117	750.21	749	745.26	748.157	2.58051	6.65903		117	742.45	748.89	743.89	745.077	3.38002	11.4245		117	748.5	747.39	748.7	748.197	0.705715	0.498033			748.797	3.00824	9.04954
118	750.05	746.52	749.64	748.737	1.9306	3.72723		118	739.09	747.31	730.08	738.827	8.61802	74.2702		118	747.76	748.79	748.11	748.22	0.523737	0.2743		118	740.31	769.92	788.4	766.21	24.2587	588.485		118	755.25	757.6	753.27	755.373	2.16763	4.69863			751.473	13.5596	183.863
119	351.52	353.01	354.89	353.14	1.68876	2.8519		119	355.12	355.72	354.57	355.137	0.575181	0.330833		119	352.17	350.04	350.57	350.927	1.10889	1.22963		119	349.39	353.19	352.63	351.737	2.05147	4.20853		119	356.14	347.61	350.67	351.473	4.32137	18.6742			352.483	2.52144	6.35764
120	315.16	316.01	317.15	316.107	0.998516	0.997033		120	315.06	316.24	316.55	315.95	0.786193	0.6181		120	315.51	314	312.18	313.897	1.6674	2.78023		120	312.3	313.89	312.52	312.903	0.86153	0.742233		120	313.43	312.26	313.42	313.037	0.672632	0.452433			314.379	1.694	2.86964
121	308.26	308.99	311.96	309.737	1.95975	3.84063		121	308.66	313	306.54	309.4	3.29296	10.8436		121	306.86	302.29	305.73	304.96	2.38032	5.6659		121	302.92	303.38	304.01	303.437	0.547205	0.299433		121	303.99	303.6	303.18	303.59	0.405093	0.1641			306.225	3.3575	11.2728
122	302.41	302.6	302.59	302.533	0.106927	0.0114333		122	303.49	303.84	305.98	304.437	1.34797	1.81703		122	302.12	301.85	302.04	302.003	0.138684	0.0192333		122	301.22	301.21	300.47	300.967	0.430155	0.185033		122	300.3	298.93	299.2	299.477	0.725695	0.526633			301.883	1.81039	3.2775
123	306.12	305.7	307.43	306.417	0.902349	0.814233		123	310.12	307.95	308.1	308.723	1.21187	1.46863		123	306.97	305.46	307.27	306.567	0.970069	0.941033		123	306.28	306.07	306.49	306.28	0.21	0.0441		123	302.92	302.93	303.85	303.233	0.534072	0.285233			306.244	1.94836	3.79613
124	309.82	311.07	311.42	310.77	0.84113	0.7075		124	308.45	315.31	312.18	311.98	3.43437	11.7949		124	304.59	310.46	307.23	307.427	2.93994	8.64323		124	308.15	318.16	308.59	311.633	5.65654	31.9964		124	308.75	310.36	306.45	308.52	1.96512	3.8617			310.066	3.40087	11.5659
125	380.65	381.07	381.54	381.087	0.445234	0.198233		125	380.65	382.85	381.64	381.713	1.10183	1.21403		125	379.1	379.78	376.87	378.583	1.52225	2.31723		125	377.24	378.36	377.68	377.76	0.564269	0.3184		125	378.36	375.88	374.92	376.387	1.77509	3.15093			379.106	2.31456	5.35717
126	431.44	431.63	432.94	432.003	0.816721	0.667033		126	432.69	433.35	434.45	433.497	0.889119	0.790533		126	431.53	430.71	430.86	431.033	0.436616	0.190633		126	431.67	431.88	430.25	431.267	0.886698	0.786233		126	429.85	429.4	427.59	428.947	1.19626	1.43103			431.349	1.70054	2.89184
127	441.2	439.48	441.2	440.627	0.993042	0.986133		127	446.55	437.55	440.63	441.577	4.57407	20.9221		127	439.09	441.26	432.43	437.593	4.60133	21.1722		127	443.02	434.44	433.7	437.053	5.18051	26.8377		127	441.23	436.81	437.75	438.597	2.32846	5.42173			439.089	3.74365	14.0149
128	536.36	537.09	536.18	536.543	0.481906	0.232233		128	533.06	537.75	535.44	535.417	2.34509	5.49943		128	532.34	532.4	529.89	531.543	1.43214	2.05103		128	545.42	540.13	535.17	540.24	5.12589	26.2747		128	539.65	529.79	529.75	533.063	5.70426	32.5385			535.361	4.37828	19.1693
129	710.79	711.55	712.47	711.603	0.841269	0.707733		129	711.89	711.62	713.67	712.393	1.11384	1.24063		129	712.04	707.07	707.94	709.017	2.65417	7.04463		129	713.21	713.23	713.85	713.43	0.363868	0.1324		129	708.99	710.03	709	709.34	0.597578	0.3571			711.157	2.12629	4.5211
130	694.15	693.67	694.14	693.987	0.274287	0.0752333		130	690.25	691.1	690.08	690.477	0.546474	0.298633		130	695.26	689.23	694.12	692.87	3.20345	10.2621		130	689.11	691.61	690.13	690.283	1.25703	1.58013		130	693.13	691.2	684.97	689.767	4.26465	18.1872			691.477	2.69358	7.2554
131	647.33	648.16	647.81	647.767	0.416693	0.173633		131	646.73	647.37	646.88	646.993	0.334714	0.112033		131	647.15	645.89	644.11	645.717	1.52739	2.33293		131	646.54	662.51	645.69	651.58	9.47519	89.7793		131	643.7	641.32	640.79	641.937	1.54991	2.40223			646.799	4.89561	23.967
132	612.67	612.5	612.7	612.623	0.107858	0.0116333		132	612.77	613.47	612.95	613.063	0.363501	0.132133		132	611.99	611.84	609.33	611.053	1.49433	2.23303		132	612.86	613.58	610.75	612.397	1.47079	2.16323		132	609.21	607.11	609.69	608.67	1.37215	1.8828			611.561	1.90758	3.63887
133	591.04	592.64	597.63	593.77	3.43725	11.8147		133	591.82	591.47	593.09	592.127	0.852428	0.726633		133	594.17	595.22	592.24	593.877	1.5115	2.28463		133	593.94	591.02	587.36	590.773	3.29693	10.8697		133	586.98	585.69	584.73	585.8	1.12903	1.2747			591.269	3.64279	13.2699
134	315.61	306.32	317.77	313.233	6.08375	37.012		134	316.68	315.04	315.61	315.777	0.832606	0.693233		134	310.9	293.16	300.64	301.567	8.90623	79.3209		134	294.22	293.61	305.84	297.89	6.89165	47.4949		134	301.59	297.78	300.19	299.853	1.92718	3.71403			305.664	9.05583	82.0081
135	312.72	314.22	314.6	313.847	0.994049	0.988133		135	318.75	313.77	317.73	316.75	2.63067	6.9204		135	312.43	317.41	312.99	314.277	2.72795	7.44173		135	314.9	315.14	317.32	315.787	1.33332	1.77773		135	310.04	307.62	307.62	308.427	1.39719	1.95213			313.817	3.41645	11.6721
136	318.61	318.98	320.19	319.26	0.826378	0.6829		136	320.13	325.58	324.84	323.517	2.95619	8.73903		136	316.31	318.13	318.24	317.56	1.08393	1.1749		136	320.68	314.97	317.51	317.72	2.86079	8.1841		136	314.02	312.64	312.67	313.11	0.788226	0.6213			318.233	3.84154	14.7574
137	309.28	309.48	309.68	309.48	0.2	0.04		137	309.04	310.15	309.41	309.533	0.565184	0.319433		137	306.44	307.2	306.89	306.843	0.382143	0.146033		137	306.22	311.49	306.99	308.233	2.84651	8.10263		137	304.7	303.64	303.76	304.033	0.58046	0.336933			307.625	2.40211	5.77013
138	310.32	312.12	311.21	311.217	0.900019	0.810033		138	312.15	311.98	313.3	312.477	0.718076	0.515633		138	311.37	310.76	310.65	310.927	0.387857	0.150433		138	312.29	311.39	311.58	311.753	0.474377	0.225033		138	309.07	308.29	308.39	308.583	0.424421	0.180133			310.991	1.4561	2.12024
139	338.59	333.57	322	331.387	8.50777	72.3822		139	324.68	352.39	336.86	337.977	13.8887	192.896		139	332.15	323.1	326.2	327.15	4.59918	21.1525		139	323.16	349.62	348.06	340.28	14.8469	220.429		139	333.62	328.23	344.11	335.32	8.07534	65.2111			334.423	10.2598	105.264
140	406.9	393.7	403.1	401.233	6.7951	46.1733		140	406.61	410.84	400.26	405.903	5.32528	28.3586		140	383.92	380.2	389.79	384.637	4.835	23.3772		140	404.81	412.09	400.91	405.937	5.67452	32.2001		140	414.32	401.43	391.62	402.457	11.3848	129.613			400.033	10.2137	104.32
141	451.45	452.36	453.29	452.367	0.920018	0.846433		141	455.78	451.75	453.49	453.673	2.02125	4.08543		141	448.88	453.57	449.98	450.81	2.45269	6.0157		141	450.86	454.3	457.51	454.223	3.32566	11.06		141	450.6	453.63	448.38	450.87	2.63539	6.9453			452.389	2.49788	6.23943
142	480.4	479.37	478.54	479.437	0.93179	0.868233		142	481.27	483.55	482.78	482.533	1.15984	1.34523		142	475.06	468.22	473.58	472.287	3.59874	12.9509		142	475.29	480.28	470.14	475.237	5.07021	25.707		142	478.71	475.24	472.83	475.593	2.95588	8.73723			477.017	4.55748	20.7706
143	526.31	529.33	535.64	530.427	4.7607	22.6642		143	530.78	533.75	529.87	531.467	2.0291	4.11723		143	529.35	519.55	523.12	524.007	4.9598	24.5996		143	538.47	543.58	520.36	534.137	12.2015	148.875		143	530.22	536.43	531.94	532.863	3.20631	10.2804			530.58	6.58309	43.3371
144	614.34	613.19	613.66	613.73	0.578187	0.3343		144	616.44	617.48	620.23	618.05	1.95824	3.8347		144	613.04	613.25	613.51	613.267	0.235443	0.0554333		144	611.73	612.68	605.38	609.93	3.96894	15.7525		144	612.25	612.19	612.34	612.26	0.0754983	0.0057			613.447	3.22048	10.3715
145	690.42	685.36	688.12	687.967	2.53348	6.41853		145	661.61	665.13	673.24	666.66	5.96405	35.5699		145	670.11	671.06	677.19	672.787	3.84287	14.7676		145	692.91	686.58	676.85	685.447	8.08976	65.4442		145	685.6	683.48	685.13	684.737	1.11339	1.23963			679.519	9.56216	91.4348
146	686.67	683.63	686.89	685.73	1.82198	3.3196		146	676.54	678.24	680.13	678.303	1.79584	3.22503		146	678.88	673.98	676.91	676.59	2.46562	6.0793		146	687.03	678.54	685.82	683.797	4.59243	21.0904		146	674.91	678.12	676	676.343	1.63231	2.66443			680.153	4.61198	21.2703
147	652.68	653.81	653.71	653.4	0.62554	0.3913		147	651.08	653.21	652.85	652.38	1.14013	1.2999		147	652.45	651.51	644.11	649.357	4.56799	20.8665		147	652.87	650.96	652.02	651.95	0.956922	0.9157		147	650.24	644.19	647.88	647.437	3.04927	9.29803			650.905	3.13165	9.80721
148	668.9	665.09	666.96	666.983	1.90511	3.62943		148	668.55	665.92	657.45	663.973	5.8004	33.6446		148	671.07	668.21	664.67	667.983	3.20602	10.2785		148	676.2	661.95	664.41	667.52	7.61707	58.0197		148	664.99	664.4	661.61	663.667	1.80539	3.25943			666.025	4.37478	19.1387
149	378.78	350.74	369.42	366.313	14.2758	203.799		149	376.05	360.82	357.94	364.937	9.73156	94.7032		149	362.6	357.46	358.28	359.447	2.76147	7.62573		149	401.11	342.11	331.17	358.13	37.6216	1415.38		149	361.23	351.87	350.43	354.51	5.86406	34.3872			360.667	16.4743	271.402
150	306.43	302.23	331.64	313.433	15.9067	253.022		150	318.75	340.04	293.81	317.533	23.139	535.413		150	286.75	284.4	304.21	291.787	10.8229	117.135		150	295.47	283.35	314.52	297.78	15.7129	246.894		150	304.27	281.47	282.87	289.537	12.7786	163.293			302.014	18.0869	327.135
151	275.71	275.51	276.41	275.877	0.472582	0.223333		151	283.23	277.34	276.49	279.02	3.67065	13.4737		151	275.25	274.38	276.27	275.3	0.945992	0.8949		151	277.42	277.08	274.69	276.397	1.48776	2.21343		151	275.49	275.6	274.49	275.193	0.611583	0.374033			276.357	2.13382	4.55318
152	277.17	276.02	275.75	276.313	0.754078	0.568633		152	279.52	277.09	275.5	277.37	2.02457	4.0989		152	275.88	273.75	275.49	275.04	1.13406	1.2861		152	273.87	272.7	273.36	273.31	0.5866	0.3441		152	273.64	272.44	274.01	273.363	0.820752	0.673633			275.079	1.93617	3.74876
153	276.34	281.09	283.08	280.17	3.4629	11.9917		153	283.94	272.59	262.19	272.907	10.8785	118.341		153	274.29	266.82	266.54	269.217	4.39587	19.3236		153	263.5	268.8	264.12	265.473	2.89761	8.39613		153	267.36	272.17	267.69	269.073	2.68686	7.21923			271.368	7.09121	50.2853
154	298.63	298.6	301.97	299.733	1.93707	3.75223		154	298.66	292.73	295.82	295.737	2.96588	8.79643		154	296.38	293.11	293.69	294.393	1.74477	3.04423		154	292.7	299.05	292.68	294.81	3.67196	13.4833		154	291.71	291.83	289.8	291.113	1.13896	1.29723			295.157	3.54308	12.5534
155	353.74	356.03	357.02	355.597	1.68239	2.83043		155	359.46	356.62	356.92	357.667	1.5603	2.43453		155	353.83	353.72	355	354.183	0.709389	0.503233		155	356.71	356.69	356	356.467	0.404269	0.163433		155	352.67	353.91	355.89	354.157	1.62411	2.63773			355.614	1.78231	3.17664
156	434.27	435.12	434.06	434.483	0.561278	0.315033		156	435.54	434.48	433.82	434.613	0.867717	0.752933		156	433.61	435.58	433.91	434.367	1.06143	1.12663		156	434.37	435.31	434.59	434.757	0.491664	0.241733		156	433.69	433.93	431.62	433.08	1.27008	1.6131			434.26	0.984683	0.9696
157	454.8	455.72	456.34	455.62	0.774855	0.6004		157	464.07	457.63	457.21	459.637	3.84512	14.7849		157	446.73	450.92	453.58	450.41	3.45336	11.9257		157	454.07	450.81	455.55	453.477	2.42506	5.88093		157	453.3	450.3	452.26	451.953	1.52333	2.32053			454.219	4.01377	16.1104
158	531.19	534.65	535.31	533.717	2.2129	4.89693		158	537.54	536.07	529.23	534.28	4.43476	19.6671		158	524.51	529.54	527.22	527.09	2.51752	6.3379		158	528.52	537.72	536.81	534.35	5.06939	25.6987		158	530.22	528.35	528.73	529.1	0.988383	0.9769			531.707	4.24624	18.0306
159	710.75	703.39	713.51	709.217	5.23134	27.3669		159	687.27	693.58	689.05	689.967	3.25334	10.5842		159	693.16	699.24	691.73	694.71	3.98772	15.9019		159	699.85	706.01	701.43	702.43	3.19944	10.2364		159	704.37	683.98	705.99	698.113	12.2666	150.469			698.887	8.78203	77.1241
160	678.23	682.53	685.69	682.15	3.74449	14.0212		160	669.37	672.13	674	671.833	2.32921	5.42523		160	677.31	666.61	676.66	673.527	5.99882	35.9858		160	679.21	678.05	684.21	680.49	3.27341	10.7152		160	682.84	678.31	676.71	679.287	3.17956	10.1096			677.457	5.32814	28.389
161	661.32	662.99	662.12	662.143	0.835244	0.697633		161	665.65	663.76	657.83	662.413	4.08022	16.6482		161	652.18	659.38	652.71	654.757	4.01268	16.1016		161	662.63	664.63	660.4	662.553	2.11604	4.47763		161	663.88	657.71	659.67	660.42	3.15263	9.9391			660.457	4.02147	16.1722
162	309.17	312.95	319.21	313.777	5.07079	25.7129		162	313.77	310.92	318.25	314.313	3.69508	13.6536		162	313.46	311.58	313.18	312.74	1.0143	1.0288		162	317.48	315.63	310.23	314.447	3.76707	14.1908		162	313.92	313.56	313.84	313.773	0.189033	0.0357333			313.81	2.86184	8.19014
163	277.13	280.25	282.44	279.94	2.66854	7.1211		163	279.01	269.47	290.7	279.727	10.6331	113.063		163	274.88	277.64	270.27	274.263	3.7235	13.8644		163	270.22	275.77	273.44	273.143	2.78687	7.76663		163	264.12	264.08	260.42	262.873	2.12474	4.51453			273.989	7.8863	62.1937
164	274.08	275.13	269.89	273.033	2.77237	7.68603		164	280.63	262.33	275.69	272.883	9.46734	89.6305		164	269.87	264	269.57	267.813	3.30585	10.9286		164	269.18	274.08	283.65	275.637	7.35953	54.1626		164	280.09	257.53	261.3	266.307	12.0846	146.038			271.135	7.56263	57.1934
165	272.4	272.9	270.67	271.99	1.17017	1.3693		165	272.16	270.83	270.53	271.173	0.867544	0.752633		165	266.39	254.5	268.25	263.047	7.45983	55.649		165	269.89	270.99	271.2	270.693	0.703586	0.495033		165	266.56	267.02	278.96	270.847	7.03012	49.4225			269.55	5.1892	26.9278
166	335.17	331.12	335.14	333.81	2.32966	5.4273		166	340.93	338.85	335.91	338.563	2.52225	6.36173		166	328.21	328.48	329.29	328.66	0.56205	0.3159		166	334.47	334.22	325.74	331.477	4.96967	24.6976		166	329.2	329.73	325.39	328.107	2.36758	5.60543			332.123	4.65534	21.6722
167	415.93	416.03	414.59	415.517	0.804073	0.646533		167	416.41	415.48	416.13	416.007	0.477109	0.227633		167	415.88	406.82	414.21	412.303	4.82156	23.2474		167	415.05	415.39	415.45	415.297	0.215716	0.0465333		167	412.17	415.18	410.35	412.567	2.43931	5.95023			414.338	2.63693	6.95339
168	475.73	476.43	476.03	476.063	0.351188	0.123333		168	476.51	475.16	471.34	474.337	2.68154	7.19063		168	475.05	474.3	470.54	473.297	2.41662	5.84003		168	473.05	474.82	472.97	473.613	1.04577	1.09363		168	471.59	470.34	469.65	470.527	0.983379	0.967033			473.567	2.37334	5.63272
169	528.44	528.64	528.23	528.437	0.20502	0.0420333		169	522.05	532.42	518.66	524.377	7.16899	51.3944		169	523.95	531.67	514.46	523.36	8.62016	74.3071		169	523.6	531.35	526.18	527.043	3.94647	15.5746		169	526.92	510.85	526.96	521.577	9.28959	86.2964			524.959	6.25388	39.111
170	665.28	666.58	666.12	665.993	0.659191	0.434533		170	665.71	665.63	668	666.447	1.34582	1.81123		170	663.83	664.77	664.17	664.257	0.475955	0.226533		170	663.26	664.15	665.01	664.14	0.875043	0.7657		170	661.16	665.15	661.29	662.533	2.26703	5.13943			664.674	1.82305	3.32351
171	663.11	656.07	659.9	659.693	3.52455	12.4224		171	653.39	654.14	654.09	653.873	0.419325	0.175833		171	648.64	648.55	655.27	650.82	3.85408	14.8539		171	653.35	659.2	664.46	659.003	5.55761	30.887		171	660.4	655.69	655.3	657.13	2.83861	8.0577			656.104	4.61759	21.3221
172	629.65	631.29	629.67	630.203	0.941134	0.885733		172	629.02	624.7	631.37	628.363	3.38314	11.4456		172	621.4	619.03	626.43	622.287	3.77884	14.2796		172	626.55	625.73	626.14	626.14	0.41	0.1681		172	629.21	625.99	622.06	625.753	3.58087	12.8226			626.549	3.6454	13.2889
173	598.27	584.9	598.79	593.987	7.87358	61.9932		173	541.02	561.9	572.17	558.363	15.8733	251.962		173	580.78	576.32	568.66	575.253	6.13	37.5769		173	582.88	579.75	623.11	595.247	24.1811	584.723		173	576.98	584.63	583.81	581.807	4.20008	17.6406			580.931	18.2461	332.919
174	410.28	408.81	408.03	409.04	1.1425	1.3053		174	405.24	407.51	407.85	406.867	1.41896	2.01343		174	407.12	405.5	406.36	406.327	0.810514	0.656933		174	407.24	406.06	407.41	406.903	0.735278	0.540633		174	405.46	406.86	405.2	405.84	0.892861	0.7972			406.995	1.42903	2.04213
175	333.74	332.73	330.68	332.383	1.55918	2.43103		175	319.45	332.51	334.17	328.71	8.06223	64.9996		175	315.17	329.44	328.21	324.273	7.90767	62.5312		175	323.5	338.8	324.73	329.01	8.50066	72.2613		175	334.85	323.79	329.38	329.34	5.53011	30.5821			328.743	6.36164	40.4705
176	321	313.92	311.96	315.627	4.75552	22.6149		176	314.46	318.3	318.47	317.077	2.26769	5.14243		176	312.92	310.15	315.44	312.837	2.64598	7.00123		176	319.07	318.47	313.75	317.097	2.91378	8.49013		176	311.91	306.45	308.21	308.857	2.78685	7.76653			314.299	4.21916	17.8013
177	308.66	307.32	309.26	308.413	0.993244	0.986533		177	304.44	304.97	299.44	302.95	3.05128	9.3103		177	301.78	294.82	300.5	299.033	3.70456	13.7237		177	302.07	301.54	301.14	301.583	0.466512	0.217633		177	294.48	287.48	292.54	291.5	3.61403	13.0612			300.696	6.16943	38.0619
178	304.35	301.95	303.16	303.153	1.20001	1.44003		178	301.21	301.12	301.66	301.33	0.28931	0.0837		178	301.12	300.32	299.06	300.167	1.03852	1.07853		178	301.33	302.12	306.14	303.197	2.57943	6.65343		178	295.68	295.94	296.55	296.057	0.44658	0.199433			300.781	2.95556	8.73535
179	300.61	301.47	301.47	301.183	0.496521	0.246533		179	304.73	302.55	304.14	303.807	1.12758	1.27143		179	301.13	300.46	299.41	300.333	0.866968	0.751633		179	303.55	304.61	300.24	302.8	2.2795	5.1961		179	299.04	298.22	297.46	298.24	0.79019	0.6244			301.273	2.27885	5.19315
180	430.97	430.52	430.63	430.707	0.234592	0.0550333		180	430.9	431.79	430.78	431.157	0.551755	0.304433		180	427.52	428.27	427.84	427.877	0.376342	0.141633		180	425.5	424.97	428.07	426.18	1.6581	2.7493		180	426.26	425.11	425.92	425.763	0.59079	0.349033			428.337	2.42548	5.88295
181	475.82	476.43	480.08	477.443	2.3037	5.30703		181	481.73	499.16	480.65	487.18	10.389	107.932		181	456.74	468.41	468.47	464.54	6.75506	45.6309		181	485.94	502.85	476.1	488.297	13.5298	183.056		181	474.47	483.92	474.74	477.71	5.37971	28.9413			479.034	11.4682	131.52
182	516.65	520.25	512.42	516.44	3.91922	15.3603		182	511.06	505.46	508.68	508.4	2.81048	7.8988		182	513.94	509.33	507.58	510.283	3.28543	10.794		182	517.57	518.01	513.31	516.297	2.59587	6.73853		182	513.54	516.63	515.18	515.117	1.54597	2.39003			513.307	4.24359	18.0081
183	601.38	593.72	592.75	595.95	4.72746	22.3489		183	593.9	594.65	591.04	593.197	1.905	3.62903		183	581.83	590.12	585.62	585.857	4.15006	17.223		183	588.94	597.15	590.4	592.163	4.37984	19.183		183	592.85	592.42	591.84	592.37	0.506853	0.2569			591.907	4.55105	20.7121
184	661.86	667.77	670.98	666.87	4.62613	21.4011		184	664.85	655.3	660.45	660.2	4.77991	22.8475		184	654.66	654.05	654.92	654.543	0.44658	0.199433		184	658.56	666.74	652.36	659.22	7.21268	52.0228		184	659.95	660.8	658.78	659.843	1.01422	1.02863			660.135	5.52694	30.5471
185	618.05	632.97	632.29	627.77	8.42463	70.9744		185	631.51	600.61	604.58	612.233	16.8117	282.633		185	623.21	609.06	613.62	615.297	7.22247	52.164		185	633.42	639.31	617.11	629.947	11.5003	132.258		185	620.76	616.16	638.89	625.27	12.0174	144.418			622.103	12.2682	150.508
186	621.91	621.59	625.23	622.91	2.01554	4.0624		186	630.39	626.56	627.27	628.073	2.03746	4.15123		186	621.87	628.18	621.07	623.707	3.89462	15.168		186	618.99	633.45	624.91	625.783	7.26945	52.8449		186	623.24	621.7	621.78	622.24	0.866949	0.7516			624.543	3.98185	15.8551
187	627.09	626.38	628.48	627.317	1.06819	1.14103		187	623.85	616.9	627.26	622.67	5.27984	27.8767		187	624.89	617.99	627.15	623.343	4.77185	22.7705		187	633.97	630.23	632.5	632.233	1.88421	3.55023		187	628.02	632.09	622.88	627.663	4.61535	21.3014			626.645	4.86634	23.6813
188	585.57	590.84	599.92	592.11	7.25881	52.6903		188	569.38	563.64	564.89	565.97	3.01856	9.1117		188	566.06	556.71	586.13	569.633	15.032	225.961		188	638.89	640.91	578.89	619.563	35.2386	1241.76		188	576.28	561.1	574.74	570.707	8.35517	69.8089			583.597	25.7909	665.17
OBSERVER 1					SE			OBSERVER 2					SE			OBSERVER 3					SE			OBSERVER 4					SE			OBSERVER 5					SE
	341.14	2.70864	31.6223	5.62337	0.205063	0.401924			341.031	3.49441	42.2529	6.50022	0.237039	0.464596			307.881	5.57129	102.401	10.1193	0.369014	0.723267			345.881	10.4435	455.035	21.3315	0.777881	1.52465			334.889	2.93884	33.1294	5.75581	0.209893	0.41139
	avg of mean	avg of stdev	avg of variance	Sw	5.22144	6.02529			avg of mean	avg of stdev	avg of variance	Sw	6.03563	6.96482			avg of mean	avg of stdev	avg of variance	Sw	9.39606	10.8426			avg of mean	avg of stdev	avg of variance	Sw	19.8069	22.8562			avg of mean	avg of stdev	avg of variance	Sw	5.34442	6.1672
		Measurement error		15.5767	14.4634	16.6901				Measurement error		18.0056	16.7187	19.2925				Measurement error		28.0305	26.0271	30.034				Measurement error		59.0884	54.8651	63.3116				Measurement error		15.9436	14.8041	17.0832
		11.0218								12.7404								19.8339								41.8098								11.2814
				0.0456608	0.0423973	0.0489244						0.0527976	0.0490239	0.0565712						0.0910434	0.0845362	0.0975506						0.170834	0.158624	0.183045						0.0476086	0.0442058	0.0510114
				4.56608	4.23973	4.89244						5.27976	4.90239	5.65712						9.10434	8.45362	9.75506						17.0834	15.8624	18.3045						4.76086	4.42058	5.10114
Image	1	2	3	mean	stdev	variance		Image	1	2	3	mean	stdev	variance		Image	1	2	3	mean	stdev	variance		Image	1	2	3	mean	stdev	variance		Image	1	2	3	mean	stdev	variance			Total Mean
1	323.77	332.75	326.16	327.56	4.65082	21.6301		1	322.76	327.05	322.63	324.147	2.5152	6.32623		1	320.99	325.16	320.96	322.37	2.41626	5.8383		1	331.06	337.13	337.13	335.107	3.50452	12.2816		1	320.5	323.06	307.77	317.11	8.18933	67.0651			325.259	7.37305	54.3618	23355.6	total var
2	321.15	323.31	322.5	322.32	1.09119	1.1907		2	327.97	321.5	329.1	326.19	4.10077	16.8163		2	319.73	323.68	322.34	321.917	2.00874	4.03503		2	321.65	322.68	324.61	322.98	1.50263	2.2579		2	321.08	319.61	317.8	319.497	1.64293	2.69923			322.581	2.97151	8.82988	22905.2	torpid var
3	317.7	319.92	319.15	318.923	1.12722	1.27063		3	319.74	322.14	321.34	321.073	1.22202	1.49333		3	315.86	323.8	319.28	319.647	3.98268	15.8617		3	320.76	317.42	315.83	318.003	2.51623	6.33143		3	314.83	315.54	315.14	315.17	0.355949	0.1267			318.563	2.7834	7.74732	0.980716
4	321.56	318.05	317.86	319.157	2.08351	4.34103		4	323.6	322.94	319.98	322.173	1.92793	3.71693		4	319.2	319.12	320.29	319.537	0.653631	0.427233		4	320.69	319.28	321.05	320.34	0.935468	0.8751		4	316.08	317.13	317.93	317.047	0.927811	0.860833			319.651	2.10565	4.43378
5	317.23	317.41	319.61	318.083	1.32519	1.75613		5	319.68	320.56	320.94	320.393	0.646323	0.417733		5	318.03	317.89	318.05	317.99	0.087178	0.0076		5	319.43	319.29	318.12	318.947	0.719328	0.517433		5	315.57	315.58	316.75	315.967	0.678405	0.460233			318.276	1.63604	2.67663
6	319.83	321.28	318.85	319.987	1.22255	1.49463		6	320.14	321.36	321.89	321.13	0.897385	0.8053		6	320.8	320.05	321.21	320.687	0.588246	0.346033		6	319.42	320.89	319.96	320.09	0.743572	0.5529		6	316.89	316.31	316.64	316.613	0.290918	0.0846333			319.701	1.791	3.20768
7	362.92	374.13	357.62	364.89	8.42945	71.0557		7	356.8	343.61	355.95	352.12	7.38212	54.4957		7	340.1	263.57	351.02	318.23	47.6508	2270.6		7	335.76	415.5	399.78	383.68	42.2377	1784.02		7	332.48	286.13	293.76	304.123	24.8522	617.63			344.609	40.1633	1613.09
8	330.8	330.11	341.23	334.047	6.23051	38.8192		8	341.35	340.68	345.28	342.437	2.48508	6.17563		8	298.53	337.23	329.76	321.84	20.5297	421.467		8	319.35	334.4	345.55	333.1	13.1483	172.877		8	314.38	309.95	310.88	311.737	2.33594	5.45663			328.632	14.648	214.564
9	321.82	322.48	321.97	322.09	0.345977	0.1197		9	323.07	323.15	327.59	324.603	2.58684	6.69173		9	322.69	321.35	319.54	321.193	1.58083	2.49903		9	324.69	322.91	324.27	323.957	0.930448	0.865733		9	320.06	319.33	318.59	319.327	0.735006	0.540233			322.234	2.32756	5.41755
10	308.95	308.93	307.67	308.517	0.733303	0.537733		10	311.5	308.38	310.98	310.287	1.67157	2.79413		10	305.94	306.45	307.2	306.53	0.633798	0.4017		10	309.79	308.11	308.81	308.903	0.84388	0.712133		10	303.84	303.65	304.51	304	0.451774	0.2041			307.647	2.40315	5.77515
11	310.95	315.27	315.47	313.897	2.55385	6.52213		11	320.03	321.47	323.06	321.52	1.51562	2.2971		11	309.86	309.76	310.79	310.137	0.568008	0.322633		11	317.35	315.99	318.22	317.187	1.12394	1.26323		11	310.2	309.21	310.06	309.823	0.535755	0.287033			314.513	4.74115	22.4785
12	473.71	476.21	472.95	474.29	1.70564	2.9092		12	464.75	466.07	444.09	458.303	12.3268	151.95		12	212.22	208.2	181.68	200.7	16.594	275.36		12	451.03	378.93	483.94	437.967	53.71	2884.76		12	465.55	423.42	445.69	444.887	21.0765	444.218			403.229	108.116	11689.1
13	377.68	378.19	378.51	378.127	0.418609	0.175233		13	375.03	371.92	377.01	374.653	2.56582	6.58343		13	376.86	376.27	377.25	376.793	0.49339	0.243433		13	375.57	376.92	375.86	376.117	0.710657	0.505033		13	372.84	373.06	375.94	373.947	1.72978	2.99213			375.927	1.97313	3.89325
14	372.42	372.88	375.44	373.58	1.62714	2.6476		14	376.23	375.75	375.93	375.97	0.242487	0.0588		14	370.31	372.4	373.11	371.94	1.45558	2.1187		14	378.89	379.64	379.11	379.213	0.38553	0.148633		14	370.12	368.99	369.4	369.503	0.572043	0.327233			374.041	3.56246	12.6911
15	379.69	380.11	379.61	379.803	0.268576	0.0721333		15	381.52	383.02	382.52	382.353	0.763763	0.583333		15	379.61	380.06	379.52	379.73	0.28931	0.0837		15	380.95	379.87	380.48	380.433	0.54151	0.293233		15	372.99	373.12	374.74	373.617	0.975004	0.950633			379.187	3.09161	9.55808
16	380.86	382.09	380.5	381.15	0.833727	0.6951		16	382.45	382.15	382.5	382.367	0.189297	0.0358333		16	381.15	383.1	383.22	382.49	1.16202	1.3503		16	382.73	382.86	380.49	382.027	1.33238	1.77523		16	378.67	375.31	376.87	376.95	1.68143	2.8272			380.997	2.36142	5.57628
17	415.65	429.53	440.83	428.67	12.612	159.063		17	396.03	401.81	391.47	396.437	5.18198	26.8529		17	272.33	255.32	220.33	249.327	26.513	702.94		17	446.48	399.74	455.82	434.013	30.0467	902.805		17	413.35	411.94	399.32	408.203	7.72543	59.6822			383.33	72.6136	5272.74
18	325.35	324.46	327.01	325.607	1.29423	1.67503		18	326.88	326.89	327.56	327.11	0.389744	0.1519		18	325.29	323.39	329.44	326.04	3.09395	9.5725		18	325.86	327.56	328.73	327.383	1.44313	2.08263		18	323.61	322.37	324.37	323.45	1.00955	1.0192			325.918	2.04092	4.16537
19	326.68	327	327.12	326.933	0.22745	0.0517333		19	324.08	329.69	329.04	327.603	3.06856	9.41603		19	325.63	326.64	328.14	326.803	1.26295	1.59503		19	327.06	327.54	327.98	327.527	0.460145	0.211733		19	323.58	322.02	323.24	322.947	0.820325	0.672933			326.363	2.22236	4.93886
20	325.81	326.52	326.08	326.137	0.358376	0.128433		20	328.18	328.05	328.23	328.153	0.0929157	0.00863333		20	324.46	326.82	327.4	326.227	1.55722	2.42493		20	330.82	327.25	329.46	329.177	1.80179	3.24643		20	324.2	322.61	323.26	323.357	0.799396	0.639033			326.61	2.2783	5.19067
21	328.79	327.73	327.28	327.933	0.775263	0.601033		21	329.54	329	329.32	329.287	0.271539	0.0737333		21	326.73	327.59	329.39	327.903	1.3574	1.84253		21	333.16	329.43	332.16	331.583	1.93071	3.72763		21	326.33	325.63	324.39	325.45	0.982446	0.9652			328.431	2.30939	5.33327
22	251.21	286.17	281.36	272.913	18.9489	359.06		22	315.74	289.56	271.66	292.32	22.1692	491.475		22	138.29	188.62	172.57	166.493	25.7094	660.972		22	407.96	288.35	331.14	342.483	60.6064	3673.14		22	269.28	267.73	258.41	265.14	5.87965	34.5703			267.87	65.3909	4275.97
23	306.29	307.85	306.55	306.897	0.835783	0.698533		23	314.47	310.41	309.48	311.453	2.65357	7.04143		23	308.26	316.75	323.07	316.027	7.43145	55.2264		23	338.35	311.31	311.23	320.297	15.6347	244.444		23	305.01	298.7	301.12	301.61	3.18341	10.1341			311.257	9.57986	91.7737
24	287.34	288.53	289.5	288.457	1.08187	1.17043		24	288.45	284.88	288.52	287.283	2.08164	4.33323		24	274.79	282.85	283.95	280.53	5.00132	25.0132		24	294.71	290.69	289.63	291.677	2.67988	7.18173		24	285.71	286.07	286.22	286	0.262107	0.0687			286.789	4.43744	19.6908
25	293.96	294.85	293.12	293.977	0.86512	0.748433		25	298.39	297.62	297.73	297.913	0.416453	0.173433		25	294.35	295.5	294.68	294.843	0.592143	0.350633		25	297.5	300.43	296.79	298.24	1.92953	3.7231		25	293.51	292.7	292.97	293.06	0.412432	0.1701			295.607	2.3341	5.44801
26	291.62	293.43	292.42	292.49	0.907028	0.8227		26	298.87	291.85	292.82	294.513	3.80403	14.4706		26	290.8	290.98	292.61	291.463	0.997112	0.994233		26	293.92	294.91	298.41	295.747	2.35903	5.56503		26	291.75	289.09	292.68	291.173	1.86318	3.47143			293.077	2.64489	6.99542
MANUAL COUNTS
OBSERVER 1					SE			OBSERVER 2					SE			OBSERVER 3					SE			OBSERVER 4					SE			OBSERVER 5					SE
	320.315	5.05428	87.5363	9.35608	0.341181	0.668715			317.706	11.2788	500.749	22.3774	0.816021	1.5994			287.266	12.5934	734.704	27.1054	0.988433	1.93733			317.753	8.15478	268.106	16.3739	0.597096	1.17031			325.133	6.84237	198.494	14.0888	0.513766	1.00698
	avg of mean	avg of stdev	avg of variance	Sw	8.68737	10.0248			avg of mean	avg of stdev	avg of variance	Sw	20.778	23.9768			avg of mean	avg of stdev	avg of variance	Sw	25.1681	29.0427			avg of mean	avg of stdev	avg of variance	Sw	15.2036	17.5442			avg of mean	avg of stdev	avg of variance	Sw	13.0818	15.0958
		Measurement error		25.9164	24.064	27.7687				Measurement error		61.9855	57.5551	66.4158				Measurement error		75.082	69.7156	80.4484				Measurement error		45.3558	42.1141	48.5976				Measurement error		39.026	36.2366	41.8153
		18.3379								43.8597								53.1266								32.0929								27.614
				0.080909	0.0751261	0.0866919						0.195103	0.181158	0.209048						0.261368	0.242687	0.280049						0.142739	0.132537	0.152941						0.120031	0.111452	0.12861
				8.0909	7.51261	8.66919						19.5103	18.1158	20.9048						26.1368	24.2687	28.0049						14.2739	13.2537	15.2941						12.0031	11.1452	12.861
Image	1	2	3	mean	stdev	variance		Image	1	2	3	mean	stdev	variance		Image	1	2	3	mean	stdev	variance		Image	1	2	3	mean	stdev	variance		Image	1	2	3	mean	stdev	variance
1	327.57	315.18	326.6	323.117	6.89045	47.4782		1	344.43	306.74	339.76	330.31	20.5453	422.111		1	321.9	301.07	299.14	307.37	12.6203	159.272		1	323.73	301.36	307.06	310.717	11.6247	135.133		1	325.91	332.24	320.13	326.093	6.05708	36.6882			319.521	14.1281	199.602	26683.5	total var
2	318.37	318.96	319.87	319.067	0.755667	0.571033		2	342.37	332.42	343.98	339.59	6.26137	39.2047		2	319.85	316.01	312.61	316.157	3.62223	13.1205		2	319.33	323.67	317.58	320.193	3.13545	9.83103		2	316.44	321.26	317.15	318.283	2.6022	6.77143			322.658	9.41203	88.5862	25943.8	torpid var
3	314.06	314.44	312.47	313.657	1.0451	1.09223		3	313.98	316.74	332.59	321.103	10.043	100.862		3	308.09	312.49	305.48	308.687	3.54288	12.552		3	313.1	313.37	314.27	313.58	0.612617	0.3753		3	311.79	311.35	316.01	313.05	2.57286	6.6196			314.015	5.87158	34.4754	0.972281
4	317.66	315.43	315.78	316.29	1.19929	1.4383		4	314.65	314.52	317.12	315.43	1.46503	2.1463		4	313.08	314.51	317.06	314.883	2.01609	4.06463		4	316.26	315.64	311.43	314.443	2.62797	6.90623		4	313.47	311.85	311.81	312.377	0.947066	0.896933			314.685	2.01027	4.04117
5	316.31	313.41	316.19	315.303	1.64077	2.69213		5	314.59	314.04	316.82	315.15	1.47218	2.1673		5	312.17	318.95	311.46	314.193	4.13466	17.0954		5	315.27	313.5	322.59	317.12	4.81912	23.2239		5	313.66	313.55	313.25	313.487	0.212211	0.0450333			315.051	2.84176	8.07561
6	317.59	317.11	318.52	317.74	0.716868	0.5139		6	314.92	313.22	321.77	316.637	4.52613	20.4858		6	321.68	316.62	313.88	317.393	3.95709	15.6585		6	317.29	315.95	314.6	315.947	1.345	1.80903		6	312.61	315.83	310.79	313.077	2.5522	6.51373			316.159	3.06307	9.3824
7	281.49	288.69	316.74	295.64	18.6244	346.868		7	194.41	227.44	298.93	240.26	53.4263	2854.37		7	184.43	230.77	230.18	215.127	26.5857	706.801		7	289.06	277.97	299.28	288.77	10.658	113.592		7	311.26	308.05	304.17	307.827	3.55027	12.6044			269.525	43.9752	1933.82
8	303.55	310.25	310.18	307.993	3.8482	14.8086		8	302.69	308.63	267.57	292.963	22.1909	492.437		8	271.32	314.09	278.43	287.947	22.9182	525.243		8	305.69	324.84	321.79	317.44	10.2894	105.872		8	324.18	292.47	312.89	309.847	16.0726	258.327			303.238	18.1571	329.679
9	316.68	316.18	318.1	316.987	0.996059	0.992133		9	316.1	320.75	312.84	316.563	3.9753	15.803		9	311.72	316.77	314.66	314.383	2.53634	6.43303		9	321.27	316.83	316.42	318.173	2.68962	7.23403		9	316.61	316.61	320.07	317.763	1.99763	3.99053			316.774	2.60674	6.79507
10	308.41	306.56	307.18	307.383	0.941612	0.886633		10	299.83	300.53	302.75	301.037	1.52451	2.32413		10	298.49	298.42	296.06	297.657	1.3832	1.91323		10	298.64	304.71	300.3	301.217	3.13711	9.84143		10	301.02	299.6	299.31	299.977	0.915114	0.837433			301.454	3.66036	13.3982
11	305.7	309.89	309.77	308.453	2.38521	5.68923		11	302.53	307.89	317.69	309.37	7.6876	59.0992		11	307.5	312.02	311.87	310.463	2.56742	6.59163		11	320.17	311.59	306.43	312.73	6.94058	48.1716		11	312	310.13	308.01	310.047	1.9963	3.98523			310.213	4.45431	19.8408
12	293.05	282.99	325.62	300.553	22.2835	496.554		12	408.91	329.93	246.46	328.433	81.2353	6599.18		12	105.91	55.94	150.63	104.16	47.3693	2243.85		12	347.71	339.18	341.26	342.717	4.44765	19.7816		12	393.74	328.97	328.49	350.4	37.5343	1408.82			285.253	103.114	10632.5
13	376.11	369.61	371.76	372.493	3.31147	10.9658		13	380.03	378.65	375.41	378.03	2.37158	5.6244		13	363.89	371.04	371.17	368.7	4.16609	17.3563		13	369.52	351.69	357.24	359.483	9.12423	83.2516		13	372.01	368.01	373.11	371.043	2.6839	7.20333			369.95	7.56399	57.2139
14	367.78	367.47	368.57	367.94	0.567186	0.3217		14	370.53	366.41	366.57	367.837	2.33387	5.44693		14	362.97	366.54	363.18	364.23	2.00327	4.0131		14	371.24	366.22	364.44	367.3	3.5263	12.4348		14	362.47	359.79	359.24	360.5	1.72809	2.9863			365.561	3.52692	12.4392
15	376.21	374.33	373.58	374.707	1.35486	1.83563		15	369.38	372.04	372.15	371.19	1.56847	2.4601		15	370.3	368.97	371.3	370.19	1.16889	1.3663		15	374.47	374.07	371.07	373.203	1.85831	3.45333		15	375.55	372.37	369.9	372.607	2.83243	8.02263			372.379	2.25738	5.09575
16	375.04	378.55	377.74	377.11	1.83785	3.3777		16	372.65	374.71	372.62	373.327	1.1981	1.43543		16	374.68	371.4	369	371.693	2.85134	8.13013		16	374.87	370.84	371.91	372.54	2.08756	4.3579		16	369.9	371.27	372.89	371.353	1.49674	2.24023			373.205	2.71691	7.3816
17	321.42	302.07	330.12	317.87	14.358	206.153		17	213.53	277.24	252.02	247.597	32.0845	1029.42		17	245.93	94.68	82.51	141.04	91.041	8288.46		17	269.22	298.24	250.22	272.56	24.1836	584.847		17	370.28	431.81	354.55	385.547	40.8299	1667.08			272.923	93.2619	8697.78
18	324.19	326.17	324.07	324.81	1.17932	1.3908		18	329.24	326.05	319.47	324.92	4.98206	24.8209		18	321.57	319.95	320.5	320.673	0.823792	0.678633		18	321.97	319.81	321.54	321.107	1.14334	1.30723		18	323.93	318.21	319.59	320.577	2.98492	8.90973			322.417	3.10094	9.61582
19	323.42	322.5	319.79	321.903	1.88712	3.56123		19	321.7	324.23	325.2	323.71	1.80701	3.2653		19	319.13	317.35	319.43	318.637	1.12434	1.26413		19	320.15	316.54	321.69	319.46	2.64343	6.9877		19	319.69	319.72	320.68	320.03	0.563116	0.3171			320.748	2.40553	5.78659
20	324.16	321.93	323.73	323.273	1.18306	1.39963		20	320.2	325.07	323.45	322.907	2.48005	6.15063		20	321.01	316.89	319.99	319.297	2.14572	4.60413		20	321.51	322.53	321.77	321.937	0.530031	0.280933		20	320.18	318.55	317.67	318.8	1.27354	1.6219			321.243	2.38294	5.67839
21	324.42	325.77	321.53	323.907	2.16611	4.69203		21	339.8	321.94	345.23	335.657	12.1853	148.481		21	323.51	321.11	320.09	321.57	1.75579	3.0828		21	328.02	323.5	322.12	324.547	3.08612	9.52413		21	323.26	318.98	321.06	321.1	2.14028	4.5808			325.356	7.39035	54.6173
22	289.49	236.3	252.49	259.427	27.265	743.382		22	266.35	223.56	231.85	240.587	22.6935	514.993		22	152.81	112.35	66.54	110.567	43.1626	1863.01		22	314.26	198.69	223.77	245.573	60.7918	3695.65		22	264.81	242.87	273.85	260.51	15.9313	253.808			223.333	66.9339	4480.15
23	300.32	301.07	297.33	299.573	1.97864	3.91503		23	317.24	309.7	299.08	308.673	9.12343	83.2369		23	307.57	299.88	301.82	303.09	3.99921	15.9937		23	300.64	295.08	309.29	301.67	7.16078	51.2767		23	296.55	297.81	296.34	296.9	0.795047	0.6321			301.981	6.22949	38.8065
24	285.02	286.28	286.09	285.797	0.679289	0.461433		24	283.81	285.84	291.9	287.183	4.20897	17.7154		24	275.42	278.69	279.4	277.837	2.12279	4.50623		24	287.47	282.99	278.35	282.937	4.56023	20.7957		24	286.48	287.1	286.2	286.593	0.460579	0.212133			284.069	4.35006	18.9231
25	291.23	289.63	291.1	290.653	0.888613	0.789633		25	291.42	295.35	294.07	293.613	2.0044	4.01763		25	291.61	294.82	292.36	292.93	1.6792	2.8197		25	293.27	293.18	290.07	292.173	1.8221	3.32003		25	291.39	291.91	292.26	291.853	0.437759	0.191633			292.245	1.63396	2.66984
26	289.05	291.33	288.11	289.497	1.65582	2.74173		26	287.98	284.35	288.47	286.933	2.25061	5.06523		26	286.45	295.82	290.08	290.783	4.72443	22.3202		26	291.89	291.2	288.86	290.65	1.58811	2.5221		26	290.83	287.51	289.93	289.423	1.71701	2.94813			289.457	2.6707	7.13264

## Sheet: Longitudinal Set
Image	Unmasked ID	Condition	Mean	Stdev	Variance
4637282_26.tif	DM_150505	24HrsPost	289.457	2.6707	7.13264
4637282_21.tif	DM_160402	24HrsPost	325.356	7.39035	54.6173
4637282_16.tif	DM_160408	24HrsPost	373.205	2.71691	7.3816
4637282_11.tif	DM_160412	24HrsPost	310.213	4.45431	19.8408
4637282_6.tif	DM_160506	24HrsPost	316.159	3.06307	9.3824
4637282_25.tif	DM_150505	72HrsPost	292.245	1.63396	2.66984
4637282_20.tif	DM_160402	72HrsPost	321.243	2.38294	5.67839
4637282_15.tif	DM_160408	72HrsPost	372.379	2.25738	5.09575
4637282_10.tif	DM_160412	72HrsPost	301.454	3.66036	13.3982
4637282_5.tif	DM_160506	72HrsPost	315.051	2.84176	8.07561
4637282_24.tif	DM_150505	Euthermic	284.069	4.35006	18.9231
4637282_19.tif	DM_160402	Euthermic	320.748	2.40553	5.78659
4637282_14.tif	DM_160408	Euthermic	365.561	3.52692	12.4392
4637282_9.tif	DM_160412	Euthermic	316.774	2.60674	6.79507
4637282_4.tif	DM_160506	Euthermic	314.685	2.01027	4.04117
4637282_3.tif	DM_160506	IBA	314.015	5.87158	34.4754
4637282_23.tif	DM_150505	Pre-Hibernation	301.981	6.22949	38.8065
4637282_18.tif	DM_160402	Pre-Hibernation	322.417	3.10094	9.61582
4637282_13.tif	DM_160408	Pre-Hibernation	369.95	7.56399	57.2139
4637282_8.tif	DM_160412	Pre-Hibernation	303.238	18.1571	329.679
4637282_2.tif	DM_160506	Pre-Hibernation	322.658	9.41203	88.5862
4637282_22.tif	DM_150505	Torpid	223.333	66.9339	4480.15
4637282_17.tif	DM_160402	Torpid	272.923	93.2619	8697.78
4637282_12.tif	DM_160408	Torpid	285.253	103.114	10632.5
4637282_7.tif	DM_160412	Torpid	269.525	43.9752	1933.82
4637282_1.tif	DM_160506	Torpid	319.521	14.1281	199.602

## Sheet: Sw (mm2)
repeatability is 2.77Sw, this indicates the interval within which 95% of the differences in measures are expected to lie.																	Observer	Repeatability (%)	95% CI
measurement error is 1.96*Sw, this indicates that the difference between a specific subject's measurement and the true value would be less than this 95% of the time																	1	1.65	1.53-1.77
																	2	2.56	2.38-2.74
																	3	2.1	1.95-2.22
																	4	4.04	3.75-4.32
																	5	1.97	1.83-2.11
OBSERVER 1					SE			OBSERVER 2					SE			OBSERVER 3					SE			OBSERVER 4					SE			OBSERVER 5					SE
	49603.5	166.104	87451.3	295.722	10.7839	21.1364			49579.8	294.957	210104	458.371	16.7151	32.7615			49197.4	274.223	139640	373.684	13.6269	26.7087			49587.1	456.833	522251	722.669	26.353	51.6519			49202.7	219.322	122715	350.307	12.7744	25.0378
	avg of mean	avg of stdev	avg of variance	Sw	274.585	316.858			avg of mean	avg of stdev	avg of variance	Sw	425.609	491.132			avg of mean	avg of stdev	avg of variance	Sw	346.976	400.393			avg of mean	avg of stdev	avg of variance	Sw	671.017	774.321			avg of mean	avg of stdev	avg of variance	Sw	325.269	375.344
				819.149	760.601	877.697						1269.69	1178.94	1360.44						1035.11	961.123	1109.09						2001.79	1858.72	2144.87						970.35	900.995	1039.7
				0.0165139	0.0153336	0.0176943						0.025609	0.0237786	0.0274393						0.0210398	0.019536	0.0225436						0.0403692	0.0374839	0.0432546						0.0197215	0.0183119	0.0211311
																																										1	2	3	4	5
Image	1	2	3	mean	stdev	variance		Image	1	2	3	mean	stdev	variance		Image	1	2	3	mean	stdev	variance		Image	1	2	3	mean	stdev	variance		Image	1	2	3	mean	stdev	variance			Image	variance	variance	variance	variance	variance	avg
1	33511.9	33650.9	33287.8	33483.5	98.3091	9664.67		1	35354.2	33594.4	33512	34153.5	1244.42	1.54857e+06		1	33313.9	32084.4	32630	32676.1	869.374	755811		1	33142.2	33358.9	33569.7	33356.9	153.209	23472.9		1	32998.9	33144.3	33181.1	33108.1	102.771	10561.9			149	3.9819e+06	1.17393e+06	133919	1.76211e+07	443352	4.67083e+06
2	30265.4	30724.3	30557.5	30515.7	324.52	105313		2	31898.1	30950.9	30200.5	31016.5	669.772	448594		2	30141.6	29986.2	30346.8	30158.2	109.913	12080.8		2	29720.8	30700.7	29701.7	30041.1	692.901	480112		2	29800.7	29774.7	29848.2	29807.9	18.3989	338.52			139	127765	3.88664e+06	414141	3.5436e+06	147414	1.62391e+06
3	30202.9	30144	30681.8	30342.9	41.6203	1732.25		3	30381.2	30477.9	30110.8	30323.3	68.3702	4674.48		3	30054	29595.8	29032.9	29560.9	323.996	104974		3	29599.5	29762.9	30589.5	29984	115.534	13348.1		3	30049.2	29828.2	29913.7	29930.4	156.256	24416.1			185	1.12601e+06	4.83319e+06	1.01338e+06	175730	107407	1.45114e+06
4	28445.8	28586.9	28608.7	28547.2	99.7728	9954.6		4	29263.5	29660.8	28768.2	29230.8	280.955	78935.6		4	28078.7	27956.6	28285	28106.8	86.3448	7455.43		4	28379.6	28154.3	29181.9	28572	159.297	25375.5		4	28320.7	28350	28059	28243.2	20.7041	428.659			150	89206.7	2.29565e+06	27885.8	743736	2.63055e+06	1.15741e+06
5	27647.5	27607.2	27580.6	27611.8	28.4964	812.045		5	29560.4	28041	28173.3	28591.6	1074.35	1.15423e+06		5	27571.6	27121.5	27019.6	27237.5	318.269	101295		5	27712.5	27477.3	28415.5	27868.4	166.276	27647.8		5	26969.3	26861.5	26874.7	26901.8	76.1766	5802.88			54	48338.7	441.639	73528.5	5.01735e+06	1381.8	1.02821e+06
6	34257.2	34470.1	34344.9	34357.4	150.522	22656.8		6	35710.7	34652.4	35123.4	35162.2	748.317	559978		6	33898	34622.2	33271.9	33930.7	512.108	262255		6	33733.2	34467.8	34291	34164	519.441	269819		6	34097.6	34153.1	33992.5	34081.1	39.202	1536.8			111	5333.38	256586	470334	4.17877e+06	345.056	982273
7	45818.9	45932.6	45860.3	45870.6	80.3698	6459.3		7	46262.4	46180.9	46064.9	46169.4	57.6221	3320.31		7	45813.1	45725.8	44912.9	45484	61.6809	3804.54		7	45958.4	46010.5	46048.3	46005.7	36.8191	1355.64		7	45654.2	45588.6	45453.4	45565.4	46.3791	2151.02			101	798.001	331.789	90346.5	4.60756e+06	115.672	939829
8	47223	47339.1	47314.1	47292.1	82.0951	6739.6		8	48714.7	47808.4	47369.3	47964.1	640.865	410708		8	47120.4	47291.9	47114.6	47175.6	121.311	14716.4		8	47233.3	47721.3	47531.9	47495.5	345.096	119092		8	47569.1	46999.9	47095.3	47221.4	402.471	161983			118	59885.7	324923	5075.28	4.2248e+06	26440.8	928225
9	52486.6	52452.4	52610.9	52516.6	24.1123	581.405		9	52684.1	52684.7	52606.6	52658.5	0.410122	0.1682		9	52246.7	51862.3	52129.7	52079.6	271.798	73874		9	51749	52523.2	52695.1	52322.4	547.442	299693		9	52075.5	51864.7	51878.5	51939.6	149.072	22222.5			164	5609.52	1.69613e+06	174451	121421	2.57654e+06	914831
10	60161.9	60237.4	60486.3	60295.2	53.4007	2851.64		10	60653.5	60382.2	60417	60484.2	191.817	36793.7		10	60488.3	60233.8	60019	60247	179.973	32390.2		10	59865.8	60102.2	60810.9	60259.6	167.118	27928.3		10	60067.9	59821.8	59836	59908.6	174.068	30299.8			56	3870.24	546661	262530	3.4149e+06	19164.9	849426
11	73797.2	73332.6	73756.3	73628.7	328.557	107950		11	73671.5	73438.8	73282	73464.1	164.551	27077		11	73545.5	73086.2	72745.6	73125.8	324.739	105455		11	73022.7	73585.9	72857.4	73155.3	398.221	158580		11	72781.6	72752.3	72453.8	72662.6	20.7536	430.711			181	1917.04	1.53836e+06	688633	1.44866e+06	451678	825850
12	69780.8	69657.9	70041.3	69826.7	86.9246	7555.89		12	69303.2	69158.9	69821.8	69428	102.036	10411.2		12	69155.8	68985.6	68259	68800.1	120.328	14478.9		12	68667.5	69269.6	70487.2	69474.8	425.77	181280		12	69432	68889.2	69227.1	69182.8	383.803	147305			115	1590.48	127619	389412	3.13451e+06	441950	819016
13	67347	67348.6	67820.1	67505.2	1.13137	1.28		13	68582.8	67846.8	67927	68118.9	520.473	270892		13	68004.1	67408.5	67182.3	67531.6	421.153	177370		13	67314.1	67800.6	67566.7	67560.5	344.057	118375		13	67218.8	66937.5	67097.9	67084.7	198.902	39562			66	16147.8	88789	682264	3.06286e+06	5482.09	771109
14	64860.5	64851	64823.3	64844.9	6.71044	45.03		14	65117.1	65038.6	64898	65017.9	55.4725	3077.2		14	64777.3	64317.2	64557.8	64550.8	325.368	105864		14	64503.5	65037.6	64687.6	64742.9	377.659	142626		14	64550.3	64585.6	64210.2	64448.7	24.9043	620.224			175	5148.08	863456	1.03036e+06	1.18411e+06	619796	740573
15	67219.6	67024.4	67067.5	67103.8	137.985	19039.8		15	67385	67350.1	67417	67384.1	24.6922	609.703		15	67247.1	67289	67113.7	67216.6	29.6702	880.321		15	67296.9	67709.1	67769.5	67591.8	291.533	84991.5		15	67218.1	67118.9	66859.1	67065.4	70.145	4920.32			173	905522	2.20561e+06	100469	49678.7	296227	711501
16	35843.9	35392.3	35418.8	35551.7	319.329	101971		16	37024.1	35729.7	36410.8	36388.2	915.272	837723		16	35777.7	35598.9	35207.3	35528	126.48	15997.2		16	35868.3	35017	35648.4	35511.2	601.96	362356		16	35183.4	35186	35464.5	35278	1.83141	3.35405			53	84.7602	7148.49	25538	3.37735e+06	30054.2	688035
17	31003.4	31392	31170.7	31188.7	274.76	75493.3		17	31297.8	31495	31601.6	31464.8	139.441	19443.9		17	31142.6	31277	31384.6	31268	95.021	9028.99		17	31408.2	31446.9	31350.3	31401.8	27.3367	747.298		17	31251	30847.3	30860.2	30986.2	285.487	81503			99	1992.07	23468.6	148115	2.39833e+06	795174	673417
18	30704.6	30729	30631.3	30688.3	17.2463	297.436		18	31078	30803.8	30863.8	30915.2	193.959	37620.2		18	30565.6	30744	30633.4	30647.7	126.162	15916.8		18	30599.7	31027.5	31086.2	30904.5	302.5	91506.4		18	30431	30386.7	30355.3	30391	31.3319	981.688			82	2.38952e+06	184121	101.389	28331.5	596308	639676
19	30361.9	30507	30419.7	30429.5	102.573	10521.2		19	31047	30745.4	30678.5	30823.6	213.292	45493.3		19	30589.3	30435.8	30446.4	30490.5	108.541	11781.1		19	30204.2	30461.7	30679.2	30448.4	182.066	33148		19	30508.1	30031	30290.7	30276.6	337.375	113822			159	274200	201390	187309	192008	2.10513e+06	592007
20	28632	28663	28650.4	28648.5	21.9062	479.88		20	28817.1	29025.4	29478.4	29107	147.304	21698.6		20	28689.7	28616.8	28504.2	28603.5	51.5622	2658.66		20	29055.8	28740	28580.7	28792.2	223.297	49861.7		20	28586.4	28290.3	28563.8	28480.1	209.353	43828.7			65	2.14245	18818	28496	2.82559e+06	25560.6	579693
21	39180	39309.8	39376	39288.6	91.8107	8429.21		21	40306.7	39816.6	39873	39998.8	346.532	120084		21	38762.1	39904.3	38360.4	39009	807.643	652288		21	39217.1	38384.8	40049.7	39217.2	588.483	346312		21	39327.3	39060	38534.9	38974.1	189.017	35727.3			40	434.24	51562.2	18460.8	2.6373e+06	134053	568362
22	45082.2	44634.1	44757.7	44824.7	316.805	100365		22	45222.7	45400.5	45253.7	45292.3	125.724	15806.4		22	44372.2	45237.5	45097.2	44902.3	611.838	374346		22	44732.7	44831.1	45182.1	44915.3	69.6076	4845.22		22	44099.8	44458.4	44513.9	44357.4	253.561	64293.4			169	206.858	545114	301010	304426	1.30592e+06	491336
23	47123	47129.8	47138.4	47130.4	4.78004	22.8488		23	47390.2	47436.2	47595.4	47474	32.4633	1053.86		23	47424.6	47098.3	46912.1	47145	230.786	53262		23	47111.5	47252.6	46980.3	47114.8	99.7728	9954.6		23	47070.8	46927.9	46962.4	46987	101.053	10211.6			95	639490	7477.42	64864.8	1.3153e+06	393881	484202
24	51024.1	50863.7	50980.6	50956.1	113.441	12868.9		24	50822.7	50864.8	50901.8	50863.1	29.7338	884.101		24	50863.5	50784.3	50712.8	50786.9	55.9816	3133.94		24	50942.7	51663.2	50919.6	51175.1	509.47	259560		24	50799.6	50648.2	50626.2	50691.3	107.006	11450.4			1	9664.67	1.54857e+06	755811	23472.9	10561.9	469616
25	58480.2	58594.7	58830.3	58635.1	80.9072	6545.97		25	58681.8	58564.4	58774.6	58673.6	83.0002	6889.03		25	58527.3	58449.3	58443.7	58473.4	55.1473	3041.22		25	58522.8	58545.9	58500.9	58523.2	16.3625	267.73		25	58440.7	58394.1	58411.3	58415.4	32.8946	1082.06			31	47.142	296465	1.46231e+06	544895	20491	464841
26	69403.3	69693.8	69271.3	69456.1	205.415	42195.1		26	69851.8	69612.9	70133.1	69865.9	168.885	28522.3		26	69368.4	69144.9	69370.4	69294.6	158.031	24973.9		26	68695.8	70071.2	68950.1	69239.1	972.541	945835		26	69149.4	69194.7	69043.1	69129.1	32.0885	1029.67			59	243309	395063	873551	431483	238927	436467
27	66635.1	66640.2	66819.8	66698.4	3.5921	12.9032		27	67082.1	66562.1	67420.2	67021.5	367.703	135205		27	66129.2	66479.1	67248.5	66618.9	247.403	61208		27	66447.8	67352.1	66880.9	66893.6	639.451	408897		27	66701.8	67188.3	66684	66858	344.007	118341			140	882669	90512.4	70140.1	268014	842000	430667
28	63652.8	63806.6	63633.4	63697.6	108.746	11825.7		28	63532.2	63653.1	63802.6	63662.6	85.4539	7302.36		28	63023.8	63258	63110.9	63130.9	165.548	27406.1		28	62844.9	63549.6	63060.7	63151.8	498.291	248294		28	62542.8	63646.6	62740.8	62976.7	780.497	609176			134	436468	13673.6	1.59415e+06	1882.52	73685.8	423971
29	61648.3	61630.4	61569.4	61616	12.6714	160.563		29	61809.4	61933.3	62093.1	61945.2	87.6105	7675.61		29	61767.5	61639.4	62130.5	61845.8	90.5592	8200.96		29	61694	62349.3	62037.6	62027	463.395	214735		29	61525	61466.3	61514.5	61502	41.4577	1718.74			30	35783.5	8259.98	252093	1.35514e+06	377989	405852
30	61584.2	61316.7	62038	61646.3	189.165	35783.5		30	60905.3	61033.8	61962.2	61300.4	90.8844	8259.98		30	60382.9	61093	61159.9	60878.6	502.088	252093		30	60859.3	62505.6	61744.3	61703	1164.1	1.35514e+06		30	61568.8	60699.4	61014	61094.1	614.808	377989			188	140577	166516	442505	20824.3	1.16652e+06	387389
31	36203.5	36193.8	36151.3	36182.8	6.86601	47.142		31	35922.3	36692.3	36619.8	36411.5	544.486	296465		31	34965.9	36676.1	35976.8	35873	1209.26	1.46231e+06		31	36435.3	37479.2	36998.5	36971	738.17	544895		31	36521.7	36319.2	36291.5	36377.4	143.147	20491			55	104310	108448	161892	1.27762e+06	159302	362314
32	29651.7	29720.7	29787.7	29720	48.7621	2377.74		32	31439.4	29802.7	30102.7	30448.3	1157.28	1.3393e+06		32	29782.7	29825	29628.1	29745.3	29.9389	896.338		32	29814.7	29944.8	30949.7	30236.4	92.0229	8468.21		32	29600.1	29386.4	29563.3	29516.6	151.144	22844.5			39	94.2564	50.1001	93091.8	1.6791e+06	12825.6	357033
33	30122.1	30248.3	30301.3	30223.9	89.251	7965.74		33	30477.6	30271.5	30576	30441.7	145.735	21238.6		33	30061.4	30122.3	30099.3	30094.3	43.0628	1854.41		33	30149.6	30315.7	30288.5	30251.3	117.436	13791.3		33	29974.4	29809.9	29914	29899.4	116.27	13518.6			42	43923.5	101412	37647.7	1.53053e+06	2100.82	343123
34	29400.2	29295.5	29562.4	29419.4	74.0977	5490.47		34	30916	30043.5	30171.6	30377	616.951	380628		34	29076.9	29146.5	29077.1	29100.2	49.1722	2417.91		34	29319.1	30483.8	29291.2	29698	823.567	678263		34	29158.1	28928.6	29034	29040.2	162.316	26346.6			81	214414	321618	761230	320248	54196.2	334341
35	29318.9	29267.4	29299.2	29295.2	36.4019	1325.1		35	29541.8	29784.9	29815.8	29714.2	171.912	29553.7		35	29181.7	29135.4	29370.4	29229.2	32.7815	1074.62		35	29219.2	29870.5	29105.5	29398.4	460.588	212141		35	28828.1	28791.9	28834.7	28818.2	25.5902	654.858			58	45472.2	8763.56	9909.5	1.59404e+06	1941.27	332025
36	33874.8	33907.3	34981.6	34254.6	22.981	528.125		36	34332.9	33859.8	34220.9	34137.9	334.582	111945		36	33933.9	34709.9	33684.7	34109.5	548.694	301065		36	33679.6	34975.1	33889.1	34181.3	916.113	839264		36	33573.7	33401.7	33162.5	33379.3	121.615	14790.3			49	43533.2	52659.9	49122.3	1.08706e+06	416803	329836
37	41242.3	41389.8	41399.6	41343.9	104.319	10882.6		37	41272.4	40966.6	41069	41102.7	216.184	46735.4		37	41228.9	41312.9	41117.3	41219.7	59.4182	3530.52		37	40890	41164	41101	41051.7	193.705	37521.6		37	41037	40638.5	40711.6	40795.7	281.81	79417.1			64	2996.93	493899	1048.82	1.05488e+06	62103.5	322985
38	49201.6	49199.2	49280.1	49227	1.68999	2.85605		38	49327.8	49248.9	49534.9	49370.5	55.8332	3117.34		38	49255	49240	49124.4	49206.5	10.5925	112.2		38	49032.5	49457.4	49337.4	49275.8	300.499	90299.8		38	48982.2	48966.4	48816.4	48921.7	11.144	124.189			68	130606	610435	128378	716608	9148.99	319035
39	55967.1	55980.8	55886.7	55944.9	9.70858	94.2564		39	56152.7	56162.7	56149.6	56155	7.07814	50.1001		39	55823	55391.6	56015.9	55743.5	305.11	93091.8		39	56009.6	57842.2	56605.7	56819.2	1295.8	1.6791e+06		39	55657.2	55817.4	55764.7	55746.4	113.25	12825.6			32	2377.74	1.3393e+06	896.338	8468.21	22844.5	274776
40	71078.7	71108.2	71054.7	71080.6	20.8384	434.24		40	70481.5	70802.6	70714.5	70666.2	227.073	51562.2		40	71261.3	71069.2	69986.9	70772.5	135.871	18460.8		40	70360.6	72657.3	71310.8	71442.9	1623.98	2.6373e+06		40	70722.2	70204.4	70553	70493.2	366.133	134053			186	492.038	74282	201530	1.05805e+06	12021.8	269275
41	70943.2	70957.8	71036.2	70979.1	10.2672	105.415		41	71286.6	70853.5	71167	71102.4	306.241	93783.5		41	71148.2	70930.4	70989.7	71022.8	154.036	23727.1		41	70412.2	71343	70792.8	70849.3	658.161	433176		41	70778.4	70680.1	70673.4	70710.6	69.5369	4835.38			16	101971	837723	15997.2	362356	3.35405	263610
42	70786.6	70490.2	70988.4	70755	209.579	43923.5		42	70697.1	71147.5	70817	70887.2	318.453	101412		42	70888.9	70614.5	70795.5	70766.3	194.03	37647.7		42	70407.9	72157.5	71292.1	71285.8	1237.15	1.53053e+06		42	70753.7	70818.6	70877.7	70816.7	45.8347	2100.82			153	113922	652151	282241	142002	117365	261536
43	67785.2	67664	67657.6	67702.3	85.6801	7341.08		43	67737.1	67863.7	68098.6	67899.8	89.5126	8012.51		43	66648	67568.5	67349.1	67188.5	650.899	423669		43	67592.2	67718.1	67744.4	67684.9	89.053	7930.44		43	67364.6	67305.2	67247.4	67305.7	41.9809	1762.4			5	812.045	1.15423e+06	101295	27647.8	5802.88	257957
44	64521.9	64574.5	64624.2	64573.6	37.1867	1382.85		44	64147.9	64088.7	64646.9	64294.5	41.8678	1752.91		44	64156.3	64523.5	64325.2	64335	259.699	67443.6		44	64038.7	65080.7	64416.5	64512	736.819	542903		44	64207.8	63885.6	63986.9	64026.8	227.865	51922.5			131	3291.85	1991.44	7542.38	1.22854e+06	27408.4	253756
45	66853.7	66947.4	66939.4	66913.5	66.2842	4393.59		45	66790.9	66755.9	66941.6	66829.5	24.7134	610.751		45	66883.9	66592.4	66836.1	66770.8	206.079	42468.6		45	66505.8	67958.6	67342.2	67268.9	1027.28	1.05531e+06		45	66556.7	66252.6	66447.6	66419	215.01	46229.3			36	528.125	111945	301065	839264	14790.3	253518
46	34532.5	33929.3	34295.8	34252.5	426.477	181883		46	35198.3	35364.1	34941.9	35168.1	117.238	13744.8		46	34592.6	33758.9	34328.8	34226.8	589.522	347536		46	34410.6	34686.5	34350.6	34482.6	195.133	38077		46	34130.5	33852.5	33615.5	33866.1	196.562	38636.4			148	73582.2	35080.7	41397.2	1.02699e+06	1785.03	235767
47	29885.8	30036.4	30092.4	30004.9	106.519	11346.2		47	30290	30304.6	30228.3	30274.3	10.3803	107.751		47	29949.9	29773.4	29848.1	29857.1	124.818	15579.7		47	29734.2	30079.4	29753.1	29855.6	244.044	59557.4		47	29627.8	29561.2	29637.3	29608.8	47.0509	2213.79			21	8429.21	120084	652288	346312	35727.3	232568
48	28783.8	28794.3	28740.4	28772.9	7.38927	54.6013		48	28783.3	28932.2	28861.7	28859.1	105.274	11082.6		48	28802.4	28652.6	28791.5	28748.8	105.903	11215.5		48	28866.1	29127.6	29597.4	29197.1	184.915	34193.7		48	28772.7	28527.6	28395.4	28565.2	173.347	30049.3			45	4393.59	610.751	42468.6	1.05531e+06	46229.3	229803
49	36474.1	36769.2	37169	36804.1	208.646	43533.2		49	37540.9	37865.4	37319.3	37575.2	229.477	52659.9		49	36923.7	37237.2	37057.2	37072.7	221.636	49122.3		49	36163.6	37638.1	37389.7	37063.8	1042.62	1.08706e+06		49	37013.8	36100.8	36207.4	36440.6	645.603	416803			6	22656.8	559978	262255	269819	1536.8	223249
50	43415	43247.7	43423	43361.9	118.32	13999.7		50	43721.1	43532.3	43621.1	43624.8	133.452	17809.5		50	43621	42968.9	42992.1	43194	461.09	212604		50	43200.7	44118.1	43220.8	43513.2	648.671	420775		50	43061.7	42723	42748.2	42844.3	239.504	57362.2			34	5490.47	380628	2417.91	678263	26346.6	218629
51	50126.5	50127	50164.8	50139.4	0.353553	0.125		51	50513.4	49549.8	50420.1	50161.1	681.312	464185		51	49722.8	49500.2	49935.5	49719.5	157.388	24770.9		51	49965.4	50715.6	49900.4	50193.8	530.443	281370		51	49565	49674.5	49499.2	49579.5	77.4353	5996.22			2	105313	448594	12080.8	480112	338.52	209288
52	54562.6	55071	55058.7	54897.4	359.5	129240		52	54805.4	54481.4	54658.2	54648.3	229.074	52475		52	55021.8	54285.1	54893.2	54733.4	520.975	271415		52	54593.3	54740.3	54814.3	54716	103.959	10807.4		52	54492.4	54451	54311.9	54418.4	29.3025	858.637			26	42195.1	28522.3	24973.9	945835	1029.67	208511
53	71111.4	71124.4	71137.1	71124.3	9.20653	84.7602		53	71213	71093.4	71013.4	71106.6	84.5488	7148.49		53	70236.4	70462.4	69657.4	70118.7	159.806	25538		53	70516	73115	71862.3	71831.1	1837.76	3.37735e+06		53	71100.2	70855.1	70961.6	70972.3	173.361	30054.2			183	297190	2837.3	348195	341477	909.511	198122
54	72298.4	72609.3	72908.8	72605.5	219.861	48338.7		54	72713	72683.3	69789.9	71728.8	21.0152	441.639		54	72171.5	71788	70081.6	71347	271.161	73528.5		54	70828.2	73995.9	74557.1	73127.1	2239.94	5.01735e+06		54	72189.9	72137.3	71670.8	71999.3	37.1726	1381.8			184	176989	461463	1877.01	338928	3635.49	196578
55	67287	66830.2	67472.3	67196.5	322.971	104310		55	67847.8	68313.5	66756.6	67639.3	329.314	108448		55	66933.6	67502.6	67090.4	67175.5	402.358	161892		55	66290.8	67889.4	68262.1	67480.8	1130.32	1.27762e+06		55	68336.7	67772.3	67735.4	67948.2	399.126	159302			70	93857.1	447070	341080	21484.6	57132.1	192125
56	66738.4	66826.4	66953.3	66839.4	62.2113	3870.24		56	66661.8	65616.1	66273.9	66183.9	739.365	546661		56	65420	66144.6	65209.5	65591.4	512.377	262530		56	65543.6	68156.9	67281.2	66993.9	1847.95	3.4149e+06		56	67053.1	66857.3	66688.6	66866.3	138.437	19164.9			143	46186.7	44637.7	486009	132098	195531	180893
57	69548.1	69827.5	69856.7	69744.1	197.516	39012.6		57	69614.6	69130.1	69749.6	69498.1	342.572	117356		57	69303.1	69675.8	69524.6	69501.2	263.525	69445.2		57	69536.8	69868.3	69718.1	69707.7	234.434	54959.4		57	69624.1	69595.6	69298.7	69506.1	20.1525	406.125			28	11825.7	7302.36	27406.1	248294	609176	180801
58	68162.6	68464.2	68153.6	68260.1	213.242	45472.2		58	68003.4	68135.8	67567.8	67902.3	93.6139	8763.56		58	68081.8	67941	67632.3	67885	99.5465	9909.5		58	67086.8	68872.3	68445.1	68134.8	1262.55	1.59404e+06		58	68173.4	68111.1	67919.9	68068.1	44.0598	1941.27			124	7566.96	227023	165554	482742	12467.8	179071
59	32805.1	33502.7	33346.5	33218.1	493.264	243309		59	31859.2	32748.1	31700	32102.5	628.54	395063		59	31460.8	32782.5	32327.3	32190.2	934.64	873551		59	32981.4	32052.4	31834.1	32289.3	656.874	431483		59	32540	33231.3	33274.2	33015.2	488.802	238927			91	25985.2	685316	153131	15749.6	4019.46	176840
60	30337.8	30040.5	30171	30183.1	210.251	44205.5		60	30274.2	30366.5	30492.2	30377.6	65.2801	4261.49		60	30096	30284.1	30037.7	30139.2	133.014	17692.7		60	30212.1	30049.6	29882.4	30048	114.933	13209.6		60	30172.5	29729.2	29863.4	29921.7	313.475	98266.3			127	14226.5	389562	22525	354213	93939.5	174893
61	29768.5	29790.5	29412.5	29657.2	15.5776	242.66		61	30174.5	30233.2	30042.2	30149.9	41.5284	1724.61		61	29372	29752.4	29721.4	29615.3	268.955	72336.9		61	29809.2	29901	29923.2	29877.8	64.9478	4218.21		61	29097.8	29697.8	29652.9	29482.8	424.292	180024			160	93800.8	38517	579254	6810.61	104182	164513
62	29549.5	29644.5	29657.5	29617.2	67.1964	4515.35		62	30017.4	30535	29533.2	30028.5	365.977	133939		62	28897.6	29516.9	29356	29256.8	437.961	191810		62	29127.2	30107.1	29547.5	29593.9	692.894	480102		62	29262.3	29193.5	29537.7	29331.1	48.6702	2368.78			62	4515.35	133939	191810	480102	2368.78	162547
63	30007.1	30170.9	30071.6	30083.2	115.817	13413.6		63	30058.7	30278.6	30021	30119.5	155.5	24180.2		63	29864.4	29931.2	29783	29859.5	47.1923	2227.11		63	30140.4	29966.1	29933.4	30013.3	123.206	15179.8		63	29769.9	29751.6	29596.3	29705.9	12.9259	167.079			51	0.125	464185	24770.9	281370	5996.22	155265
64	31263.7	31186.2	31185	31211.6	54.7442	2996.93		64	31189.6	32183.5	31474.8	31615.9	702.779	493899		64	31077.1	31031.3	31243.1	31117.2	32.3855	1048.82		64	31239.1	32691.6	31552.2	31827.6	1027.07	1.05488e+06		64	30696.6	31049.1	30754.6	30833.4	249.206	62103.5			165	1241.02	8972.64	716369	6077.53	1071.84	146746
65	42338.2	42340.3	42295.3	42324.6	1.46371	2.14245		65	42577.3	42771.3	42042.4	42463.7	137.179	18818		65	42299.2	42060.5	42241.6	42200.4	168.808	28496		65	41616.4	43993.6	42085.4	42565.1	1680.95	2.82559e+06		65	42144.9	41918.8	41841.7	41968.4	159.877	25560.6			27	12.9032	135205	61208	408897	118341	144733
66	48696.9	48876.6	49458.9	49010.8	127.074	16147.8		66	48701.4	48280.1	48867.1	48616.2	297.975	88789		66	49321.5	48153.3	48691.2	48722	825.993	682264		66	48925.2	51400.2	49331.1	49885.5	1750.1	3.06286e+06		66	48645.7	48541	48406.5	48531	74.0412	5482.09			50	13999.7	17809.5	212604	420775	57362.2	144510
67	52568.4	52679.4	52724.5	52657.4	78.4676	6157.17		67	52767.8	52864.3	52650.6	52760.9	68.257	4659.02		67	52453.9	52572.7	52431.3	52486	84.0184	7059.1		67	52618.2	52777.5	52025.3	52473.7	112.593	12677.1		67	52521.7	52488.7	52566.1	52525.5	23.2921	542.522			8	6739.6	410708	14716.4	119092	161983	142648
68	57419.1	57930.2	57281.9	57543.7	361.395	130606		68	56806	57911	58145	57620.7	781.303	610435		68	57078.5	56571.8	56904.1	56851.4	358.298	128378		68	57551	58748.2	57390.3	57896.5	846.527	716608		68	57805.2	57669.9	57702.9	57726	95.6503	9148.99			128	2519.79	105791	15.5124	134712	467922	142192
69	67359.4	68247.9	68005.2	67870.8	628.264	394716		69	67393.7	67487.3	67410	67430.3	66.1923	4381.42		69	67331.5	67953.8	66946.4	67410.6	439.997	193598		69	67314.3	67309.7	67539.5	67387.8	3.25269	10.58		69	67493.8	67501.7	67286	67427.2	5.56493	30.9684			163	49338.8	461174	38336.8	155676	8.69445	140907
70	68687.3	68254.1	68696.2	68545.9	306.361	93857.1		70	66967.7	67913.3	67464.6	67448.5	668.633	447070		70	69446.4	68620.4	68380.1	68815.6	584.021	341080		70	69586.9	69379.6	68700.1	69222.2	146.576	21484.6		70	69098.8	68760.7	68052.5	68637.3	239.023	57132.1			84	28958.6	41204.6	504329	49238.4	41679.6	133082
71	67268	67237.4	67371.5	67292.3	21.6516	468.792		71	67360.1	67436.3	67068.9	67288.4	53.8745	2902.46		71	66781	66818.8	66640.5	66746.8	26.7004	712.909		71	67706.9	67558.6	67055	67440.2	104.85	10993.5		71	66544.5	66914.8	66332.7	66597.3	261.856	68568.5			44	1382.85	1752.91	67443.6	542903	51922.5	133081
72	67661.6	67781	67810.1	67750.9	84.4498	7131.76		72	67570.2	66997.4	67374	67313.9	405.087	164096		72	67258.6	67631.4	67599.2	67496.4	263.631	69501.1		72	67844.6	67511.6	67649.6	67668.6	235.445	55434.5		72	67783.1	67509.8	67370.2	67554.3	193.231	37338.2			158	60520.7	11005.3	128145	428507	17625	129160
73	69492.1	69967	70344.2	69934.5	335.791	112756		73	68616	68924.5	69519.8	69020.1	218.107	47570.7		73	68621.8	69306	69689.2	69205.7	483.767	234031		73	69647.2	70074.2	70243.4	69988.3	301.913	91151.7		73	69595.3	69571	69458	69541.4	17.1968	295.731			187	2509.86	243846	241269	70932.6	83968	128505
74	35903.2	36389.6	36361.7	36218.2	343.937	118292		74	35857.1	35874.1	35247.5	35659.6	12.0491	145.181		74	35918.3	35248.4	35869	35678.6	473.705	224396		74	36129.9	36154	35246.3	35843.4	17.0625	291.128		74	35753.1	35748.5	35655	35718.8	3.25269	10.58			46	181883	13744.8	347536	38077	38636.4	123975
75	34245.5	34322.3	34378.2	34315.3	54.327	2951.42		75	34610.8	34637	34611.9	34619.9	18.4908	341.911		75	34191.4	34078.4	34150.5	34140.1	79.8748	6379.98		75	34114	34022.3	33940.8	34025.7	64.8417	4204.45		75	33853	33819.4	33851.1	33841.2	23.7022	561.795			13	1.28	270892	177370	118375	39562	121240
76	31891.8	32190.5	31901.3	31994.5	211.192	44601.9		76	32133.2	32240.5	32136.4	32170	75.8372	5751.28		76	31949.9	31924.7	31850.2	31908.3	17.8757	319.539		76	32069.4	31661.8	31767.8	31833	288.231	83077		76	31795	31433	31512.1	31580	255.973	65522			146	46652.9	14659.9	121697	364795	52413.5	120044
77	30347.4	30156.5	30353.5	30285.8	134.944	18210		77	30675	30629.8	30638.2	30647.7	31.9471	1020.62		77	30421.1	30273.5	30255.2	30316.6	104.341	10887		77	30363.8	30158.5	30410.7	30311	145.197	21082.3		77	30126.9	30071.6	30102.7	30100.4	39.103	1529.04			69	394716	4381.42	193598	10.58	30.9684	118547
78	32677.8	32702.7	32634.8	32671.8	17.5787	309.01		78	32730.8	32630	32649.9	32670.2	71.2693	5079.31		78	32386.6	32596.2	32552.6	32511.8	148.167	21953.5		78	33037.7	33152.8	32594.7	32928.4	81.3385	6615.95		78	32532	32757.4	32668.2	32652.5	159.375	25400.3			85	35607.1	226747	175611	110732	31488	116037
79	32539.4	32540.1	33194.6	32758	0.502046	0.25205		79	32732.9	32966.9	32679.4	32793	165.498	27389.7		79	32298.5	32810.2	32439.5	32516.1	361.791	130893		79	32739.6	32779.7	32575.3	32698.2	28.4116	807.216		79	32212.2	32439.6	32281.2	32311	160.789	25853.1			22	100365	15806.4	374346	4845.22	64293.4	111931
80	42047.1	42087.6	41996.1	42043.6	28.6237	819.315		80	42161.7	41888.7	42010.1	42020.1	193.026	37259		80	41809.8	41737.4	41738	41761.7	51.1592	2617.26		80	42191.7	41544.8	41363.1	41699.8	457.434	209246		80	41415	41306.9	41387.8	41369.9	76.3958	5836.32			41	105.415	93783.5	23727.1	433176	4835.38	111125
81	46173.2	46828	45170.9	46057.4	463.049	214414		81	45949.4	45147.4	45084.7	45393.8	567.114	321618		81	45682.2	44448.3	44746.6	44959	872.485	761230		81	45922.8	46723.2	45276.2	45974.1	565.905	320248		81	45599.5	45270.2	44939.3	45269.7	232.801	54196.2			171	250887	2859.95	40.1408	172831	112319	107787
82	52606.1	54792.2	52504.1	53300.8	1545.81	2.38952e+06		82	51297.5	51904.3	49759.4	50987.1	429.094	184121		82	51189.2	51203.4	51007.1	51133.2	10.0692	101.389		82	52615.4	52377.3	52546	52512.9	168.32	28331.5		82	53957.5	52865.4	49828.5	52217.1	772.21	596308			176	254227	74359.1	38728.2	1822.27	150931	104014
83	62177.1	61961.8	62120.1	62086.3	152.205	23166.3		83	62410.2	61924.7	62448.6	62261.2	343.336	117879		83	62152.1	62480.2	62293.8	62308.7	232.009	53828.1		83	63320.2	62554.3	62517.9	62797.5	541.58	293309		83	62098.3	62099.3	61555.6	61917.7	0.700036	0.49005			161	14133.8	18198.5	262045	20146.3	192945	101494
84	76103.5	75862.8	76657.4	76207.9	170.172	28958.6		84	76313.6	76026.6	75977.6	76106	202.989	41204.6		84	75113.3	76117.7	74924.9	75385.3	710.161	504329		84	76501.5	76187.7	76831.5	76506.9	221.897	49238.4		84	75833.4	75544.6	75616.3	75664.8	204.156	41679.6			177	9124.65	1407.15	245616	1433.27	248019	101120
85	73648	73914.8	74121.3	73894.7	188.699	35607.1		85	73673.3	72999.9	73693.2	73455.5	476.18	226747		85	73268	72675.3	72965	72969.4	419.06	175611		85	73828.7	73358.1	73109.5	73432.1	332.764	110732		85	73263.7	73012.8	72890.3	73055.6	177.448	31488			83	23166.3	117879	53828.1	293309	0.49005	97636.7
86	72642.1	72655.3	72886.7	72728	9.33381	87.12		86	72774.3	72266.2	72456.3	72498.9	359.267	129073		86	72300.6	72187.7	72164.8	72217.7	79.8324	6373.2		86	72904.4	72749.7	72789.9	72814.7	109.396	11967.6		86	72409.5	72317.7	72490.3	72405.9	64.9195	4214.54			73	112756	47570.7	234031	91151.7	295.731	97160.8
87	68595.5	68681.7	68422.7	68566.6	60.9172	3710.91		87	68690.5	68695.5	68727.1	68704.4	3.50725	12.3008		87	68026.7	68576.5	67904.7	68169.3	388.767	151140		87	69064.3	68802.8	68993.9	68953.7	184.852	34170.2		87	68404.6	68420.1	68338.1	68387.6	10.9602	120.125			167	55.8624	4387.03	415890	600.658	45768.3	93340.4
88	69714.4	69673.3	69581.6	69656.4	29.1045	847.073		88	69553.8	69738.2	69623	69638.3	130.433	17012.7		88	69320.2	69246.3	69352.6	69306.4	52.241	2729.13		88	69244.4	69646.5	69448.6	69446.5	284.299	80826.1		88	69691.8	69432.3	69359.4	69494.5	183.452	33654.6			52	129240	52475	271415	10807.4	858.637	92959.3
89	40369.5	40383.5	40379.8	40377.6	9.92778	98.5608		89	40271.7	40351	40295.2	40306	56.0806	3145.04		89	40475.3	39948	39965.6	40129.6	372.864	139028		89	39875.3	39999.4	39512.3	39795.6	87.7661	7702.89		89	40031.9	40130.6	40329.8	40164.1	69.7632	4866.9			142	5298.32	26177	236995	125977	60998.3	91089.2
90	37251.1	37202.3	37379.7	37277.7	34.4573	1187.31		90	37726.6	37472.6	37572.6	37590.6	179.648	32273.2		90	36614.4	37260.7	37167.7	37014.3	457.031	208878		90	37871.2	37572.3	36913	37452.2	211.39	44685.6		90	37058.2	36819.3	36852.3	36910	168.907	28529.4			119	10590.9	1755.28	21802.9	69702.6	350343	90839
91	37549.1	37777.1	37698.2	37674.8	161.199	25985.2		91	37672.5	38843.2	37689.5	38068.4	827.838	685316		91	36537.4	37090.8	36858.6	36829	391.32	153131		91	37576.7	37754.2	36671.6	37334.2	125.497	15749.6		91	36560.3	36650	37085.2	36765.2	63.3992	4019.46			43	7341.08	8012.51	423669	7930.44	1762.4	89743.2
92	36956.9	36811.3	36828	36865.4	102.912	10590.9		92	37189.2	36901.7	37146.9	37079.3	203.244	41308		92	36964.6	36897.4	36886.4	36916.1	47.5246	2258.59		92	36917.5	37005.4	36799.3	36907.4	62.1759	3865.84		92	36783.1	36636.1	36632.2	36683.8	103.931	10801.6			96	46080.4	10856	1712.88	182734	203790	89034.7
93	35864.1	35986.4	35843.1	35897.9	86.4721	7477.42		93	36015.1	35967.3	36084.5	36022.3	33.8138	1143.38		93	36111	36224.2	36296.5	36210.5	80.0445	6407.12		93	35754.6	36392.5	35546.9	35898	451.106	203496		93	35303.8	35273.6	35188.8	35255.4	21.3546	456.02			98	1629.63	2097.58	8766.2	238374	193990	88971.5
94	40376.8	39993.1	39925.2	40098.4	271.303	73605.2		94	39882.3	40319.8	39625.6	39942.6	309.38	95716.3		94	39582.5	39839.8	39159.7	39527.3	181.924	33096.5		94	39497.3	40160.7	38869.2	39509.1	469.102	220056		94	39603.6	39602.5	39465.3	39557.1	0.813173	0.66125			154	2.5992	177745	54044.9	203982	83.205	87171.5
95	52896.8	51765.9	52782.3	52481.7	799.681	639490		95	54072.5	54194.8	53328.6	53865.3	86.4721	7477.42		95	52362.4	52722.6	50313.3	51799.4	254.686	64864.8		95	53893	52271.1	53843.8	53336	1146.86	1.3153e+06		95	53347.5	52460	53063.2	52956.9	627.6	393881			145	129759	62597.8	4638.77	203241	22727.1	84592.9
96	57931.2	57627.6	57930	57829.6	214.663	46080.4		96	58078.1	57930.8	57213.3	57740.7	104.192	10856		96	57498	57556.6	55688.7	56914.4	41.387	1712.88		96	57550.9	58155.5	57177.1	57627.8	427.474	182734		96	57757.6	57119.2	57893.4	57590.1	451.431	203790			94	73605.2	95716.3	33096.5	220056	0.66125	84495
97	61340	61273.7	61316.1	61309.9	46.8812	2197.85		97	61641.2	61573.6	61396.4	61537.1	47.758	2280.83		97	61399.9	61212	61033.4	61215.1	132.851	17649.4		97	61434.5	61539.7	61289.6	61421.3	74.3806	5532.47		97	61230.4	60901.1	60645.1	60925.5	232.907	54245.6			157	4314.28	209946	88725.8	53962.7	45454.1	80480.5
98	77507.3	77564.4	77583.5	77551.7	40.3687	1629.63		98	77421.3	77486	77775	77560.8	45.7993	2097.58		98	77021.9	77154.4	77108.5	77094.9	93.628	8766.2		98	77248.2	77938.7	77749.6	77645.5	488.236	238374		98	77006.2	77629.1	77127.5	77254.2	440.443	193990			11	107950	27077	105455	158580	430.711	79898.6
99	86308.3	86245.2	87977.4	86843.6	44.6326	1992.07		99	85883.7	85667	86422	85990.9	153.195	23468.6		99	85539	84994.7	84749.5	85094.4	384.857	148115		99	85306.8	87496.9	86696.1	86499.9	1548.66	2.39833e+06		99	86427.1	85166	86633.3	86075.5	891.725	795174			9	581.405	0.1682	73874	299693	22222.5	79274.2
100	80142.1	80215.8	80154.9	80171	52.1138	2715.84		100	80255.6	80133.2	80313.4	80234	86.5216	7485.98		100	80549	80066.4	79720.4	80111.9	341.25	116451		100	79594.6	79997.9	80044	79878.8	285.155	81313.3		100	79986.4	79879.8	79715.3	79860.5	75.3847	5682.85			182	65413.4	159200	107797	962.727	48422.7	76359.1
101	77791.7	77751.7	77761.9	77768.5	28.2489	798.001		101	77933.9	77959.7	77635.9	77843.1	18.2151	331.789		101	78070.5	77645.4	77464.9	77726.9	300.577	90346.5		101	78179	81214.6	77584.5	78992.7	2146.52	4.60756e+06		101	77548	77563.2	77528.5	77546.6	10.7551	115.672			12	7555.89	10411.2	14478.9	181280	147305	72206.3
102	75943.7	75770.8	76010.2	75908.2	122.28	14952.4		102	75898.1	75826.7	76119.6	75948.1	50.4804	2548.27		102	75787.1	75715.7	75681.4	75728.1	50.4733	2547.55		102	75836.4	75670.8	75494.5	75667.2	117.062	13703.4		102	75689.1	75607.8	75616.9	75638	57.4454	3299.97			74	118292	145.181	224396	291.128	10.58	68627.2
103	74024	73837.7	73962	73941.2	131.734	17353.8		103	73921.4	73718.6	73755.8	73798.6	143.422	20570		103	73521.1	73521.1	73331.5	73457.9	0.0282843	0.0008		103	73897.7	73985.5	73947.4	73943.5	62.0698	3852.66		103	73492.5	73465.9	73319.9	73426.1	18.802	353.514			136	670.146	150322	16788.4	164905	9681.36	68473.3
104	38476.7	38473.4	38447.7	38465.9	2.34052	5.47805		104	38104.4	38592.6	38558.8	38418.6	345.188	119155		104	38516.4	38522.9	38345.3	38461.5	4.63155	21.4512		104	38417.4	38434.2	38296.3	38382.7	11.8653	140.784		104	38203	38197.2	38181.6	38193.9	4.08001	16.6465			72	7131.76	164096	69501.1	55434.5	37338.2	66700.3
105	38110.8	38246.9	38450.8	38269.5	96.216	9257.52		105	38242.3	38706.2	38237.3	38395.2	327.977	107569		105	37784.8	37998.6	37997.1	37926.8	151.137	22842.4		105	37889.3	38304.7	38158.3	38117.4	293.69	86253.7		105	37844.9	37802.8	37906.1	37851.3	29.7763	886.626			108	61828.9	1406.09	80156.1	89456	84390.6	63447.5
106	38479.2	38567.9	38393.9	38480.3	62.6992	3931.18		106	38669.6	38882.1	38750.1	38767.2	150.239	22571.8		106	38440.4	38348	38476.9	38421.8	65.3225	4267.03		106	38402.1	38419.8	38216.8	38346.2	12.5158	156.645		106	38297.8	38212	38159	38222.9	60.698	3684.25			90	1187.31	32273.2	208878	44685.6	28529.4	63110.6
107	35975.8	36004.9	36158	36046.2	20.5627	422.823		107	36155.2	36226	36281.6	36220.9	50.049	2504.9		107	36014.1	35741.4	36000.3	35918.6	192.828	37182.6		107	36021.5	36046.8	35924.6	35997.6	17.9039	320.551		107	35574.6	35475.4	35740.6	35596.9	70.1026	4914.37			141	4209.03	82040.9	111090	59785.4	46634.6	60752
108	35931.9	35580.3	35697.3	35736.5	248.654	61828.9		108	36263.8	36316.8	36297.8	36292.8	37.4979	1406.09		108	36175.2	35774.8	36061	36003.7	283.118	80156.1		108	35939.7	35516.7	35710	35722.2	299.092	89456		108	35202	35612.8	35421.9	35412.2	290.501	84390.6			116	5563.02	146103	5453.86	123629	13102.6	58770.2
109	38200.3	38059.8	38311.1	38190.4	99.3061	9861.7		109	38472.2	38314.6	38538.2	38441.6	111.461	12423.6		109	38521.3	37966.3	38505	38330.9	392.451	154018		109	38153.5	38151	38031.7	38112	1.73948	3.0258		109	37952.5	37737.7	37904.6	37864.9	151.872	23065.2			135	11391.4	125355	125581	271.678	29631.5	58446.1
110	46865.2	47075.8	47096.4	47012.5	148.895	22169.9		110	47339.7	47298.6	47111.6	47250	29.1116	847.484		110	46664.5	46492.6	46593.5	46583.5	121.559	14776.5		110	46554.7	46681.9	46435.6	46557.4	90.0006	8100.1		110	46515.1	46238.9	46321.4	46358.5	195.275	38132.2			24	12868.9	884.101	3133.94	259560	11450.4	57579.5
111	54907.5	55010.8	55120.4	55012.9	73.03	5333.38		111	55735.6	55019.2	54715.9	55156.9	506.543	256586		111	55728.7	54758.8	54086.7	54858.1	685.809	470334		111	54108	56998.9	54566.8	55224.6	2044.2	4.17877e+06		111	54416.8	54390.5	55481.1	54762.8	18.5757	345.056			57	39012.6	117356	69445.2	54959.4	406.125	56235.8
112	58934.9	58873.1	58801.2	58869.7	43.7063	1910.24		112	58666.5	58828.5	58892.4	58795.8	114.53	13117.1		112	58785	58663.1	58695.8	58714.6	86.2105	7432.24		112	58212.7	58414.4	58542.1	58389.8	142.588	20331.4		112	58892	58386.8	58442.2	58573.6	357.223	127608			61	242.66	1724.61	72336.9	4218.21	180024	51709.3
113	73164.3	73132.6	73204.3	73167.1	22.4082	502.128		113	73084.1	73029.5	73003	73038.8	38.601	1490.03		113	72990.3	73007.9	72627.1	72875.1	12.4663	155.408		113	73235.3	72921.1	73566.8	73241.1	222.215	49379.7		113	72756.5	72889.1	72679.6	72775.1	93.7624	8791.38			80	819.315	37259	2617.26	209246	5836.32	51155.6
114	81839.9	81892.9	81884.1	81872.3	37.5191	1407.68		114	82273	81956.4	82306.7	82178.7	223.884	50124.1		114	81512.5	81666.8	81310.8	81496.7	109.071	11896.5		114	81788.7	82039.7	81787	81871.8	177.456	31490.5		114	81607.7	81510.9	81542.5	81553.7	68.4621	4687.06			117	34.8613	41454.7	7109.09	200288	6000.6	50977.4
115	77962.9	77906.5	78519.5	78129.6	39.8808	1590.48		115	77451.1	76945.9	77134.8	77177.2	357.237	127619		115	76160	77042.5	76533.9	76578.8	624.029	389412		115	76338.3	78842.1	77302.6	77494.3	1770.45	3.13451e+06		115	76667.7	77607.8	77377.8	77217.8	664.794	441950			14	45.03	3077.2	105864	142626	620.224	50446.6
116	75453.5	75348	75363.6	75388.4	74.5856	5563.02		116	75635	75094.5	75297.7	75342.4	382.234	146103		116	74813.6	74709.1	74388.2	74636.9	73.8502	5453.86		116	75041.8	75539	75158.8	75246.5	351.609	123629		116	75215.2	75053.4	74208.6	74825.7	114.466	13102.6			35	1325.1	29553.7	1074.62	212141	654.858	48949.9
117	73733.4	73741.8	73656.8	73710.7	5.90434	34.8613		117	73579.6	73867.6	73930	73792.4	203.604	41454.7		117	73646.9	73527.7	73160.7	73445.1	84.3154	7109.09		117	72884.4	73517.3	73026.6	73142.8	447.535	200288		117	73479.1	73369.5	73498.7	73449.1	77.4635	6000.6			147	6480.91	22990.1	4448.13	18472.3	185635	47605.4
118	73630.7	73284.6	73591.1	73502.1	244.716	59885.7		118	72555.4	73361.6	71670	72529	570.02	324923		118	73406.1	73506.8	73440.9	73451.2	71.241	5075.28		118	72674.8	75581.6	77395.8	75217.4	2055.43	4.2248e+06		118	74141.7	74371.7	73947	74153.5	162.606	26440.8			29	160.563	7675.61	8200.96	214735	1718.74	46498.2
119	34508.3	34653.9	34838.6	34666.9	102.912	10590.9		119	34861.4	34920.6	34807.5	34863.2	41.8961	1755.28		119	34572	34363.2	34414.3	34449.8	147.658	21802.9		119	34298.9	34672.3	34617	34529.4	264.012	69702.6		119	34961.5	34124.4	34424.7	34503.5	591.898	350343			130	1120.06	3468.61	174907	30299.8	17989.3	45556.9
120	30939.1	31022.4	31134.4	31032	58.8949	3468.61		120	30928.4	31044.4	31075.1	31015.9	82.0032	6724.52		120	30972.5	30824.3	30646.4	30814.4	104.822	10987.5		120	30657.6	30813.9	30679.1	30716.9	110.549	12221.1		120	30768.9	30654	30767.7	30730.2	81.2324	6598.71			105	9257.52	107569	22842.4	86253.7	886.626	45361.9
121	30261.5	30332.9	30624.8	30406.4	50.4945	2549.69		121	30300.8	30727	30092.5	30373.4	301.362	90819		121	30123.7	29675.4	30013.2	29937.4	317.017	100500		121	29736.8	29782.3	29844.1	29787.7	32.1097	1031.03		121	29842	29803.8	29762.3	29802.7	27.0327	730.766			93	7477.42	1143.38	6407.12	203496	456.02	43796.1
122	29687.2	29705.8	29704.6	29699.2	13.1734	173.538		122	29793.1	29827.2	30037.5	29885.9	24.1053	581.064		122	29658.7	29631.7	29651.1	29647.2	19.0353	362.343		122	29569.7	29569.3	29496.3	29545.1	0.226274	0.0512		122	29479.5	29345.8	29372.2	29399.1	94.5402	8937.85			19	10521.2	45493.3	11781.1	33148	113822	42953.1
123	30051.3	30010.2	30180.1	30080.5	29.0126	841.73		123	30443.9	30230.5	30245.7	30306.7	150.925	22778.3		123	30134.3	29986.1	30164.2	30094.9	104.786	10980.1		123	30066.5	30046.1	30087.4	30066.6	14.3755	206.654		123	29736.9	29738.1	29828.7	29767.9	0.883883	0.78125			100	2715.84	7485.98	116451	81313.3	5682.85	42729.9
124	30414	30537.1	30571.5	30507.5	86.9883	7566.96		124	30279.6	30953.4	30646	30626.4	476.47	227023		124	29901.4	30476.8	30159.8	30179.3	406.883	165554		124	30250.5	31233.1	30293.4	30592.4	694.796	482742		124	30309.1	30467	30083.5	30286.5	111.659	12467.8			109	9861.7	12423.6	154018	3.0258	23065.2	39874.3
125	37368.1	37408.8	37455	37410.6	28.7722	827.838		125	37367.2	37583.4	37464.4	37471.7	152.884	23373.4		125	37215.5	37282.6	36997	37165	47.3903	2245.84		125	37032.5	37142.8	37076.4	37083.9	77.9939	6083.04		125	37143.1	36899.6	36805.3	36949.3	172.209	29655.9			76	44601.9	5751.28	319.539	83077	65522	39854.3
126	42353.1	42372.7	42500.9	42408.9	13.8239	191.101		126	42476.2	42540.8	42649.1	42555.4	45.6579	2084.64		126	42362.9	42282.3	42297	42314.1	56.9575	3244.15		126	42375.8	42397.1	42237.2	42336.7	15.0684	227.058		126	42197.8	42152.8	41975.9	42108.8	31.7844	1010.25			121	2549.69	90819	100500	1031.03	730.766	39126.1
127	43311.6	43142.9	43311.6	43255.4	119.275	14226.5		127	43836.6	42953.9	43255.3	43348.6	624.149	389562		127	43105	43317.2	42450.3	42957.5	150.083	22525		127	43489.9	42648.2	42575.6	42904.6	595.158	354213		127	43314.6	42881.1	42972.9	43056.2	306.495	93939.5			172	13599.3	94473.4	28491.2	3369.38	52416.7	38470
128	52653.8	52724.8	52636	52671.6	50.1975	2519.79		128	52329.4	52789.4	52563.2	52560.7	325.255	105791		128	52259.1	52264.6	52018.4	52180.7	3.93858	15.5124		128	53542.9	53023.8	52536.8	53034.5	367.031	134712		128	52976	52008.6	52004.6	52329.7	684.048	467922			87	3710.91	12.3008	151140	34170.2	120.125	37830.7
129	69776.6	69851.3	69942.2	69856.7	52.8492	2793.03		129	69884.9	69858.7	70059.9	69934.5	18.4908	341.911		129	69899.4	69411.6	69497.2	69602.7	344.913	118965		129	70014	70016.1	70077.3	70035.8	1.51321	2.2898		129	69600.3	69702.4	69601.5	69634.7	72.1956	5212.21			17	75493.3	19443.9	9028.99	747.298	81503	37243.3
130	68143.1	68095.7	68142.1	68127	33.4674	1120.06		130	67760.4	67843.7	67743.4	67782.5	58.8949	3468.61		130	68252	67660.6	68140.6	68017.7	418.218	174907		130	67648.1	67894.2	67748.3	67763.6	174.068	30299.8		130	68043.6	67853.9	67242.1	67713.2	134.124	17989.3			79	0.25205	27389.7	130893	807.216	25853.1	36988.6
131	63547.5	63628.6	63594.2	63590.1	57.3746	3291.85		131	63488.3	63551.4	63503.2	63514.3	44.6255	1991.44		131	63529	63406.2	63231.1	63388.7	86.8469	7542.38		131	63469.5	65037	63386.1	63964.2	1108.4	1.22854e+06		131	63191	62956.9	62905.4	63017.8	165.555	27408.4			151	210.74	175534	3848.28	586.874	61.4941	36048.3
132	60144.1	60127.8	60147.1	60139.7	11.5471	133.334		132	60154.1	60223.2	60172.4	60183.2	48.8752	2388.79		132	60078.2	60062.7	59816.8	59985.9	11.0167	121.368		132	60162.9	60234.1	59956.3	60117.8	50.3672	2536.86		132	59805.3	59598.7	59852.4	59752.1	146.102	21345.9			37	10882.6	46735.4	3530.52	37521.6	79417.1	35617.4
133	58021.2	58178	58668.5	58289.2	110.91	12301		133	58097.6	58063.4	58222.4	58127.8	24.2184	586.531		133	58328.4	58431.3	58138.5	58299.4	72.7825	5297.29		133	58306	58019.4	57660	57995.2	202.685	41081.2		133	57622.2	57495.9	57402.2	57506.8	89.3076	7975.84			60	44205.5	4261.49	17692.7	13209.6	98266.3	35527.1
134	31755	30820.6	31971.8	31515.8	660.657	436468		134	31862.9	31697.5	31755.1	31771.8	116.934	13673.6		134	31281.3	29495.8	30248.9	30342	1262.6	1.59415e+06		134	29603.1	29541.7	30772	29972.3	43.3881	1882.52		134	30344.8	29960.9	30203.5	30169.7	271.451	73685.8			112	1910.24	13117.1	7432.24	20331.4	127608	34079.9
135	31464.1	31615	31652.8	31577.3	106.731	11391.4		135	32070.6	31569.9	31968.4	31869.6	354.055	125355		135	31435.1	31936.3	31491.3	31620.9	354.374	125581		135	31683.9	31707.2	31926.6	31772.6	16.4827	271.678		135	31194.8	30951.4	30951.2	31032.5	172.138	29631.5			137	209.101	6144.97	2939.14	140556	5667.93	31103.4
136	32057.1	32093.7	32215.9	32122.2	25.8872	670.146		136	32209.5	32757.8	32684	32550.5	387.714	150322		136	31825.5	32008.8	32019.2	31951.1	129.57	16788.4		136	32265.2	31690.9	31946.3	31967.5	406.084	164905		136	31595	31455.8	31459.2	31503.3	98.3939	9681.36			89	98.5608	3145.04	139028	7702.89	4866.9	30968.3
137	31118.2	31138.7	31158.7	31138.5	14.4603	209.101		137	31094.2	31205.1	31131.4	31143.6	78.3899	6144.97		137	30832.5	30909.2	30877.8	30873.2	54.2139	2939.14		137	30810.4	31340.6	30888	31013	374.908	140556		137	30657.3	30550.8	30562.7	30590.3	75.2857	5667.93			86	87.12	129073	6373.2	11967.6	4214.54	30343
138	31222.8	31403.5	31312.1	31312.8	127.795	16331.7		138	31406.6	31389.4	31523	31439.7	12.1198	146.89		138	31328.2	31266.9	31255.6	31283.6	43.3598	1880.07		138	31420.6	31330.6	31349.1	31366.8	63.6608	4052.7		138	31097.2	31018.7	31028.2	31048	55.4655	3076.42			162	71983.6	41250.5	17909.7	17421	665.03	29846
139	34067.2	33561.8	32398.2	33342.4	357.442	127765		139	32667.2	35455.3	33893.4	34005.3	1971.46	3.88664e+06		139	33418.6	32508.5	32820.3	32915.8	643.538	414141		139	32514.7	35176.9	35020.1	34237.2	1882.45	3.5436e+06		139	33567.3	33024.4	34622.1	33737.9	383.945	147414			3	1732.25	4674.48	104974	13348.1	24416.1	29828.9
140	40940.3	39611.7	40557.4	40369.8	939.504	882669		140	40910.6	41336.1	40271.8	40839.5	300.853	90512.4		140	38627.8	38253.3	39218.1	38699.7	264.84	70140.1		140	40730	41462.1	40337.8	40843.3	517.701	268014		140	41686.9	40389.2	39402.1	40492.7	917.605	842000			18	297.436	37620.2	15916.8	91506.4	981.688	29264.5
141	45422.3	45514.1	45607.2	45514.5	64.877	4209.03		141	45857.8	45452.8	45628	45646.2	286.428	82040.9		141	45163.9	45635.3	45274.4	45357.9	333.302	111090		141	45363	45708.8	46032.5	45701.4	244.51	59785.4		141	45336.7	45642.1	45113.9	45364.2	215.95	46634.6			88	847.073	17012.7	2729.13	80826.1	33654.6	27013.9
142	48334.9	48232	48147.6	48238.2	72.7896	5298.32		142	48422.9	48651.8	48574.2	48549.6	161.793	26177		142	47798.2	47109.7	47649.1	47519	486.822	236995		142	47820.8	48322.7	47303	47815.5	354.932	125977		142	48164.9	47815.6	47573.7	47851.4	246.978	60998.3			10	2851.64	36793.7	32390.2	27928.3	30299.8	26052.7
143	52954.2	53258.1	53893.4	53368.6	214.911	46186.7		143	53403.7	53702.5	53313.1	53473.1	211.276	44637.7		143	53260.4	52274.5	52633	52722.7	697.144	486009		143	54177.5	54691.5	52355.5	53741.5	363.453	132098		143	53347.4	53972.8	53520.4	53613.5	442.189	195531			129	2793.03	341.911	118965	2.2898	5212.21	25462.8
144	61811.6	61695.6	61742.9	61750	81.9961	6723.36		144	62022.5	62127.3	62403.8	62184.5	74.0977	5490.47		144	61680.8	61701.6	61728	61703.5	14.6725	215.281		144	61549.2	61644.9	60910.1	61368.1	67.6206	4572.55		144	61601.3	61595.7	61610.6	61602.5	3.98101	15.8484			4	9954.6	78935.6	7455.43	25375.5	428.659	24430
145	69466.2	68956.8	69235	69219.3	360.221	129759		145	66567.6	66921.4	67737.7	67075.5	250.196	62597.8		145	67422.4	67518.8	68135	67692.1	68.1085	4638.77		145	69716.9	69079.4	68101.1	68965.8	450.823	203241		145	68981.3	68768.1	68933.7	68894.4	150.755	22727.1			104	5.47805	119155	21.4512	140.784	16.6465	23867.9
146	69088.6	68783.2	69111.1	68994.3	215.993	46652.9		146	68069.7	68240.9	68431.1	68247.2	121.078	14659.9		146	68305.6	67812.2	68106.7	68074.8	348.851	121697		146	69125.6	68271.4	69002.9	68800	603.982	364795		146	67905.4	68229.2	68015	68049.8	228.94	52413.5			20	479.88	21698.6	2658.66	49861.7	43828.7	23705.5
147	65669	65782.9	65773	65741.6	80.5041	6480.91		147	65507.8	65722.2	65686.1	65638.7	151.625	22990.1		147	65646.1	65551.8	64807.2	65335	66.6943	4448.13		147	65688.5	65496.3	65602.8	65595.9	135.913	18472.3		147	65424	64814.7	65185.7	65141.4	430.854	185635			15	19039.8	609.703	880.321	84991.5	4920.32	22088.3
148	67301.2	66917.6	67105.7	67108.1	271.26	73582.2		148	67266.1	67001.2	66149.4	66805.6	187.298	35080.7		148	67519.4	67231.7	66874.9	67208.7	203.463	41397.2		148	68035.2	66602	66849.3	67162.2	1013.4	1.02699e+06		148	66907.9	66848.1	66567.1	66774.3	42.2496	1785.03			166	83097.4	21943	380.328	296.461	1432.73	21430
149	38111.1	35289.1	37169.1	36856.4	1995.47	3.9819e+06		149	37836.1	36303.8	36013.5	36717.8	1083.48	1.17393e+06		149	36482.8	35965.2	36047.9	36165.3	365.949	133919		149	40357.5	34421	33320.6	36033	4197.75	1.76211e+07		149	36345.2	35403.6	35258.1	35669	665.847	443352			114	1407.68	50124.1	11896.5	31490.5	4687.06	19921.2
150	30831	30408.6	33367.5	31535.7	298.675	89206.7		150	32070.5	34213.3	29561.2	31948.4	1515.14	2.29565e+06		150	28850.8	28614.6	30607.5	29357.6	166.99	27885.8		150	29728.9	28509.3	31644.9	29961.1	862.402	743736		150	30613.9	28320.2	28460.5	29131.5	1621.9	2.63055e+06			170	8485.14	27.8258	4472.69	4074.34	80597.1	19531.4
151	27740.5	27720	27810.8	27757.1	14.5169	210.74		151	28497.1	27904.6	27818.7	28073.4	418.968	175534		151	27693.8	27606.1	27796.5	27698.8	62.0345	3848.28		151	27912.1	27877.8	27637.3	27809.1	24.2255	586.874		151	27718.4	27729.5	27617.3	27688.4	7.84181	61.4941			38	2.85605	3117.34	112.2	90299.8	124.189	18731.3
152	27886.9	27771.2	27744.1	27800.7	81.791	6689.77		152	28123.8	27879	27719.7	27907.5	173.036	29941.5		152	27757.7	27543.3	27718.2	27673.1	151.625	22990.1		152	27555	27437.4	27504.4	27498.9	83.1487	6913.7		152	27531.8	27411.8	27569.1	27504.2	84.9235	7212			47	11346.2	107.751	15579.7	59557.4	2213.79	17761
153	27804	28281.3	28482.4	28189.3	337.523	113922		153	28568.9	27426.9	26380.4	27458.7	807.558	652151		153	27597.4	26846.1	26817.8	27087.1	531.263	282241		153	26511.9	27044.8	26574.3	26710.3	376.831	142002		153	26900.1	27384.6	26933.8	27072.8	342.586	117365			48	54.6013	11082.6	11215.5	34193.7	30049.3	17319.2
154	30046.1	30043.9	30382.9	30157.6	1.6122	2.5992		154	30049	29452.8	29763.6	29755.2	421.598	177745		154	29820.1	29491.3	29549.1	29620.2	232.475	54044.9		154	29449.6	30088.3	29447.5	29661.8	451.643	203982		154	29349.8	29362.7	29158	29290.2	9.12168	83.205			110	22169.9	847.484	14776.5	8100.1	38132.2	16805.2
155	35591.2	35822.1	35920.9	35778.1	163.285	26662		155	36166.7	35881.5	35910.9	35986.4	201.681	40675.2		155	35600.3	35589.7	35718	35636	7.45998	55.6513		155	35890.6	35888.4	35818.8	35866	1.57685	2.48645		155	35483.9	35608.9	35807.8	35633.5	88.3318	7802.5			71	468.792	2902.46	712.909	10993.5	68568.5	16729.2
156	43694.3	43779.8	43672.5	43715.5	60.5213	3662.82		156	43821.2	43714.7	43648.5	43728.1	75.2998	5670.06		156	43627.2	43825.3	43657.1	43703.2	140.078	19621.8		156	43703.5	43798.7	43725.8	43742.7	67.3307	4533.42		156	43635.3	43659.9	43427	43574.1	17.4019	302.826			97	2197.85	2280.83	17649.4	5532.47	54245.6	16381.2
157	45759.5	45852.3	45914.6	45842.2	65.6831	4314.28		157	46691.8	46043.8	46002.1	46245.9	458.198	209946		157	44947.6	45368.9	45636.4	45317.7	297.869	88725.8		157	45686.2	45357.7	45834.5	45626.1	232.299	53962.7		157	45608.1	45306.6	45503.4	45472.7	213.2	45454.1			155	26662	40675.2	55.6513	2.48645	7802.5	15039.6
158	53445.4	53793.3	53859.9	53699.5	246.01	60520.7		158	54084.5	53936.1	53248.6	53756.4	104.906	11005.3		158	52772.9	53279.2	53045.6	53032.6	357.973	128145		158	53176.7	54102.4	54010.7	53763.3	654.604	428507		158	53347.3	53159.6	53198.2	53235	132.759	17625			23	22.8488	1053.86	53262	9954.6	10211.6	14901
159	71511.9	70771.4	71789.1	71357.5	523.641	274200		159	69149.3	69783.9	69328.2	69420.5	448.765	201390		159	69741.8	70353.9	69597.5	69897.7	432.792	187309		159	70414.9	71034.6	70574.5	70674.7	438.187	192008		159	70870.3	68818.4	71032.9	70240.5	1450.91	2.10513e+06			152	6689.77	29941.5	22990.1	6913.7	7212	14749.4
160	68239.6	68672.7	68990.5	68634.2	306.269	93800.8		160	67348.3	67625.9	67813.9	67596	196.257	38517		160	68147	67070.6	68081.7	67766.4	761.087	579254		160	68338.5	68221.8	68841.4	68467.2	82.5264	6810.61		160	68703.8	68247.3	68086.7	68345.9	322.773	104182			92	10590.9	41308	2258.59	3865.84	10801.6	13765
161	66538.5	66706.6	66618.4	66621.2	118.886	14133.8		161	66974.2	66783.4	66186.7	66648.1	134.902	18198.5		161	65619.1	66343.1	65671.9	65878	511.903	262045		161	66670.2	66870.9	66445.8	66662.3	141.938	20146.3		161	66796.4	66175.2	66372.1	66447.9	439.255	192945			174	10960.9	26225.1	13307.3	6995.08	9875.75	13472.8
162	31107.4	31486.9	32116.7	31570.3	268.298	71983.6		162	31569.8	31282.6	32020.7	31624.4	203.102	41250.5		162	31538.7	31349.4	31510.2	31466.1	133.827	17909.7		162	31943.2	31756.5	31213.7	31637.8	131.989	17421		162	31585.3	31548.8	31577.1	31570.4	25.7882	665.03			133	12301	586.531	5297.29	41081.2	7975.84	13448.4
163	27883.2	28197.3	28417.1	28165.8	222.123	49338.8		163	28072.6	27112.2	29248.2	28144.3	679.098	461174		163	27657.3	27934.2	27193	27594.8	195.798	38336.8		163	27188.4	27746.4	27511.5	27482.1	394.559	155676		163	26574.8	26570.6	26201.9	26449.1	2.94864	8.69445			125	827.838	23373.4	2245.84	6083.04	29655.9	12437.2
164	27576.4	27682.3	27155.3	27471.3	74.8968	5609.52		164	28235.9	26394.1	27738.2	27456	1302.36	1.69613e+06		164	27152.8	26562.1	27122.8	26945.9	417.674	174451		164	27083.2	27576	28539	27732.7	348.455	121421		164	28180.9	25910.9	26290.3	26794	1605.16	2.57654e+06			113	502.128	1490.03	155.408	49379.7	8791.38	12063.7
165	27407.4	27457.2	27233.5	27366.1	35.2281	1241.02		165	27383.1	27249.1	27219.7	27284	94.724	8972.64		165	26802.9	25605.9	26989.6	26466.1	846.386	716369		165	27154.8	27265	27287	27235.6	77.9585	6077.53		165	26819.7	26866	28067.2	27251	32.739	1071.84			78	309.01	5079.31	21953.5	6615.95	25400.3	11871.6
166	33722.7	33315.1	33719.8	33585.9	288.266	83097.4		166	34302.6	34093.1	33797.5	34064.4	148.132	21943		166	33022.4	33049.9	33131.6	33068	19.502	380.328		166	33652.1	33627.7	32773.9	33351.2	17.2181	296.461		166	33122.5	33176.1	32738.4	33012.3	37.8514	1432.73			33	7965.74	21238.6	1854.41	13791.3	13518.6	11673.7
167	41848.4	41858.9	41713.8	41807	7.47412	55.8624		167	41897.1	41803.4	41869.1	41856.6	66.2347	4387.03		167	41843.6	40931.5	41675.7	41483.6	644.896	415890		167	41759.7	41794.4	41800.6	41784.9	24.5083	600.658		167	41470.5	41773.1	41287.1	41510.2	213.935	45768.3			63	13413.6	24180.2	2227.11	15179.8	167.079	11033.6
168	47865	47935.4	47895.7	47898.7	49.8015	2480.19		168	47943.4	47807.6	47423.7	47724.9	96.0322	9222.18		168	47797.2	47721.6	47342.7	47620.5	53.4502	2856.92		168	47595.3	47773.8	47587.1	47652.1	126.261	15941.8		168	47448.8	47323.5	47253.2	47341.8	88.6429	7857.56			77	18210	1020.62	10887	21082.3	1529.04	10545.8
169	53168.5	53188.9	53147.6	53168.3	14.3826	206.858		169	52525.3	53569.4	52184.9	52759.9	738.318	545114		169	52717.3	53493.2	51762.4	52657.6	548.644	301010		169	52681.7	53461.9	52941	53028.2	551.748	304426		169	53015.3	51399.2	53019.7	52478.1	1142.77	1.30592e+06			107	422.823	2504.9	37182.6	320.551	4914.37	9069.06
170	66937.1	67067.4	67021	67008.5	92.1148	8485.14		170	66979.6	66972.1	67210.9	67054.2	5.27502	27.8258		170	66791.3	66885.9	66825.2	66834.1	66.8782	4472.69		170	66733.3	66823.6	66910	66822.3	63.8305	4074.34		170	66522.1	66923.6	66535.3	66660.4	283.896	80597.1			103	17353.8	20570	0.0008	3852.66	353.514	8426.01
171	66718.8	66010.4	66395.4	66374.9	500.886	250887		171	65740.4	65816.1	65811.3	65789.3	53.4785	2859.95		171	65262.2	65253.2	65929.6	65481.7	6.33568	40.1408		171	65736.8	66324.7	66854.1	66305.2	415.729	172831		171	66445.8	65971.9	65932.5	66116.7	335.14	112319			120	3468.61	6724.52	10987.5	12221.1	6598.71	8000.1
172	63352.2	63517.1	63354.4	63407.9	116.616	13599.3		172	63288.4	62853.8	63525.1	63222.4	307.365	94473.4		172	62522.2	62283.4	63027.7	62611.1	168.793	28491.2		172	63039.8	62957.7	62998.2	62998.6	58.0464	3369.38		172	63307.9	62984.1	62588.2	62960.1	228.947	52416.7			179	3754.11	24074.8	2305.88	5669	3445.33	7849.82
173	60195.1	58849.3	60246.7	59763.7	951.589	905522		173	54434.8	56535.1	57568.2	56179.3	1485.13	2.20561e+06		173	58434.5	57986.2	57215.9	57878.9	316.968	100469		173	58646.3	58331.1	62693.8	59890.4	222.887	49678.7		173	58052.4	58822.1	58740.2	58538.2	544.267	296227			168	2480.19	9222.18	2856.92	15941.8	7857.56	7671.74
174	41279.9	41131.8	41053.8	41155.1	104.694	10960.9		174	40772.5	41001.5	41035.3	40936.4	161.942	26225.1		174	40961.9	40798.8	40885.5	40882.1	115.357	13307.3		174	40973.9	40855.6	40990.9	40940.1	83.6366	6995.08		174	40795.5	40936	40768.5	40833.3	99.3768	9875.75			102	14952.4	2548.27	2547.55	13703.4	3299.97	7410.32
175	33578.6	33477.1	33271.4	33442.4	71.7501	5148.08		175	32141.3	33455.4	33621.9	33072.9	929.223	863456		175	31711	33146.5	33022.4	32626.6	1015.07	1.03036e+06		175	32549.2	34088.1	32672.2	33103.2	1088.17	1.18411e+06		175	33691.2	32577.9	33140.2	33136.4	787.271	619796			178	29124.9	42.5964	3211.21	3176.05	349.801	7180.91
176	32297.6	31584.5	31388.1	31756.7	504.21	254227		176	31639.5	32025.1	32042.6	31902.4	272.689	74359.1		176	31484.4	31206	31737.7	31476	196.795	38728.2		176	32103	32042.6	31567.4	31904.3	42.688	1822.27		176	31383	30833.6	31010.6	31075.7	388.499	150931			123	841.73	22778.3	10980.1	206.654	0.78125	6961.52
177	31056.1	30921	31116	31031	95.5231	9124.65		177	30631.4	30684.4	30127.8	30481.2	37.512	1407.15		177	30363.7	29662.8	30234.2	30086.9	495.597	245616		177	30392.4	30338.9	30298.8	30343.4	37.8585	1433.27		177	29628.8	28924.5	29434.2	29329.2	498.015	248019			106	3931.18	22571.8	4267.03	156.645	3684.25	6922.17
178	30622	30380.6	30501.8	30501.5	170.66	29124.9		178	30306.3	30297.1	30351.4	30318.2	6.5266	42.5964		178	30296.7	30216.6	30089.5	30200.9	56.6675	3211.21		178	30318.3	30398	30802.5	30506.2	56.3564	3176.05		178	29749.3	29775.7	29837.2	29787.4	18.703	349.801			156	3662.82	5670.06	19621.8	4533.42	302.826	6758.19
179	30246	30332.7	30332.5	30303.7	61.2708	3754.11		179	30659.9	30440.5	30600.4	30566.9	155.16	24074.8		179	30298.5	30230.6	30125.1	30218.1	48.0196	2305.88		179	30541.8	30648.3	30208.6	30466.2	75.2927	5669		179	30088.2	30005.2	29929	30007.4	58.6969	3445.33			67	6157.17	4659.02	7059.1	12677.1	542.522	6218.98
180	43362.1	43316.6	43328	43335.6	32.1875	1036.04		180	43354.5	43444.3	43343.2	43380.6	63.5053	4032.92		180	43014.5	43089.9	43047.1	43050.5	53.2876	2839.56		180	42811.6	42757.7	43069.6	42879.6	38.0777	1449.91		180	42887.6	42771.9	42854.1	42837.9	81.8052	6692.09			132	133.334	2388.79	121.368	2536.86	21345.9	5305.25
181	47874.2	47936.1	48302.6	48037.6	43.7841	1917.04		181	48468.6	50222.7	48359.9	49017	1240.31	1.53836e+06		181	45955.1	47128.7	47135	46739.6	829.839	688633		181	48892.1	50594.3	47902.1	49129.5	1203.6	1.44866e+06		181	47738.6	48689.1	47765.2	48064.3	672.07	451678			138	16331.7	146.89	1880.07	4052.7	3076.42	5097.55
182	51982.8	52344.5	51557	51961.4	255.761	65413.4		182	51420.4	50856.1	51180.4	51152.3	398.999	159200		182	51709.8	51245.5	51070.1	51341.8	328.324	107797		182	52075.3	52119.2	51646	51946.9	31.0278	962.727		182	51669.3	51980.5	51834.2	51828	220.052	48422.7			25	6545.97	6889.03	3041.22	267.73	1082.06	3565.2
183	60507.6	59736.6	59638.8	59961	545.151	297190		183	59755.3	59830.6	59467.7	59684.5	53.2664	2837.3		183	58540.6	59375.1	58922.3	58946	590.081	348195		183	59255.6	60082	59403	59580.2	584.36	341477		183	59648.9	59606.2	59547.3	59600.8	30.1581	909.511			7	6459.3	3320.31	3804.54	1355.64	2151.02	3418.16
184	66592.8	67187.7	67510.2	67096.9	420.7	176989		184	66893.1	65932.4	66451.2	66425.6	679.31	461463		184	65868.3	65807.1	65894	65856.5	43.3244	1877.01		184	66260.8	67084.1	65637.2	66327.3	582.175	338928		184	66400.8	66486	66282.6	66389.8	60.295	3635.49			144	6723.36	5490.47	215.281	4572.55	15.8484	3403.5
185	62184.8	63685.5	63617.6	63162.6	1061.13	1.12601e+06		185	63538.9	60429.8	60829.7	61599.5	2198.45	4.83319e+06		185	62704.1	61280.5	61739.1	61907.9	1006.67	1.01338e+06		185	63731	64323.9	62090.6	63381.8	419.201	175730		185	62457.9	61994.4	64281.3	62911.2	327.73	107407			180	1036.04	4032.92	2839.56	1449.91	6692.09	3210.1
186	62572.7	62541.3	62907.4	62673.8	22.1819	492.038		186	63426.7	63041.2	63112	63193.3	272.547	74282		186	62568.8	63203.7	62488.2	62753.6	448.921	201530		186	62279.6	63734.3	62875.4	62963.1	1028.61	1.05805e+06		186	62706.8	62551.8	62560.4	62606.3	109.644	12021.8			75	2951.42	341.911	6379.98	4204.45	561.795	2887.91
187	63093.9	63023	63233.7	63116.9	50.0985	2509.86		187	62767.9	62069.5	63111.8	62649.7	493.808	243846		187	62873.2	62178.5	63100.2	62717.3	491.192	241269		187	63786.5	63409.9	63638.2	63611.6	266.332	70932.6		187	63188.1	63597.9	62671.2	63152.4	289.772	83968			122	173.538	581.064	362.343	0.0512	8937.85	2010.97
188	58916.5	59446.7	60360.8	59574.6	374.936	140577		188	57287.4	56710.3	56835.7	56944.5	408.064	166516		188	56954.1	56013.3	58973.2	57313.5	665.211	442505		188	64281.1	64485.2	58244.3	62336.9	144.306	20824.3		188	57982	56454.6	57827.1	57421.2	1080.06	1.16652e+06			126	191.101	2084.64	3244.15	227.058	1010.25	1351.44

## Sheet: ICC
Original 188
Observer	ICC	Lower	Upper
1	0.9996	0.9995	0.9997
2	0.9992	0.9989	0.9994
3	0.9994	0.9993	0.9996
4	0.9981	0.9976	0.9986
5	0.9995	0.9994	0.9996
Updated 214
Observer	ICC	Lower	Upper
1	0.999572	0.9994	0.9997
2	0.999138	0.998936	0.999332
3	0.998768	0.998453	0.999029
4	0.996669	0.995869	0.997405
5	0.999376	0.999274	0.999545

## Sheet: OB1 ICC
349.99	351.44	347.65		Column1		Column2		Column3
316.08	320.88	319.13
315.43	314.81	320.43		Mean	476.98	Mean	477.329	Mean	478.305
297.08	298.55	298.78		Standard Error	11.3396	Standard Error	11.3161	Standard Error	11.3552
288.74	288.32	288.04		Median	422.295	Median	427.77	Median	428.095
357.77	359.99	358.69		Mode	#N/A	Mode	476.43	Mode	311.96
478.52	479.71	478.95		Standard Deviation	165.884	Standard Deviation	165.54	Standard Deviation	166.112
493.18	494.39	494.13		Sample Variance	27517.5	Sample Variance	27403.3	Sample Variance	27593.3
548.15	547.8	549.45		Kurtosis	-1.23755	Kurtosis	-1.24451	Kurtosis	-1.22411
628.31	629.1	631.7		Skewness	0.434893	Skewness	0.435163	Skewness	0.443364
770.71	765.86	770.29		Range	627.98	Range	605.65	Range	626.3
728.77	727.49	731.49		Minimum	251.21	Minimum	272.9	Minimum	269.89
703.35	703.37	708.29		Maximum	879.19	Maximum	878.55	Maximum	896.19
677.38	677.28	676.99		Sum	102074	Sum	102148	Sum	102357
702.02	699.98	700.43		Count	214	Count	214	Count	214
374.34	369.63	369.9		Confidence Level(95.0%)	22.3522	Confidence Level(95.0%)	22.3058	Confidence Level(95.0%)	22.383
323.79	327.85	325.54
320.67	320.92	319.9
317.09	318.61	317.69
299.02	299.35	299.22
409.18	410.54	411.23		ANOVA	New set
470.82	466.14	467.44		Source of Variation	SS	df	MS	F	P-value		k	5
492.14	492.21	492.3		Rows	1.75707e+07	213	82491.5	7265.01	0		dfB	213
532.88	531.2	532.43		Columns	202.066	2	101.033	8.89795	0.000163759		dfW	2
610.75	611.94	614.41		Error	4837.07	426	11.3546				F	7265.01
724.83	727.86	723.45										183.956
695.92	695.97	697.85		Total	1.75757e+07	641						27269.3
664.77	666.38	664.57										0.973398
643.84	643.65	643.01			0.999572
643.17	640.37	647.91
349.07	348.97	348.56
285.9	286.56	287.21
290.43	291.65	292.16
283.47	282.46	285.04
282.69	282.19	282.5
326.62	326.93	337.29
397.65	399.07	399.17
474.39	474.37	475.15
539.62	539.76	538.85
685.33	685.61	685.1
684.02	684.16	684.92
682.51	679.65	684.46
653.57	652.4	652.34
622.11	622.62	623.1
644.59	645.49	645.42
332.96	327.14	330.67
288.15	289.61	290.15
277.53	277.63	277.11
351.68	354.52	358.38
418.6	416.99	418.68
483.31	483.32	483.68
526.08	530.98	530.87
685.64	685.77	685.89
697.09	700.09	702.97
648.77	644.36	650.56
643.48	644.33	645.55
670.57	673.26	673.55
657.21	660.12	657.12
330.07	337.09	335.52
305.25	302.26	303.57
299.52	299.74	295.94
297.32	298.27	298.4
301.92	303.57	302.57
314.56	313.78	313.77
425.99	426.01	425.56
489.97	491.78	497.64
528.92	530.04	530.49
577.73	582.87	576.35
677.75	686.68	684.24
691.11	686.75	691.2
676.83	676.52	677.87
680.79	681.99	682.28
699.2	703.98	707.78
346.17	350.86	350.59
330.19	330.93	331.47
307.5	310.37	307.59
292.6	290.76	292.66
315.07	315.31	314.66
313.74	313.75	320.06
405.41	405.8	404.92
445.19	451.51	435.53
507.22	528.3	506.23
599.5	597.42	598.95
733.78	731.46	739.12
710.1	712.67	714.66
700.4	700.53	702.76
661.39	662.22	659.72
672.17	671.78	670.89
411.23	411.37	411.33
379.46	378.97	380.77
382.5	384.82	384.02
376.47	374.98	375.15
365.33	366.58	365.12
411.3	407.39	406.7
538.84	527.32	537.67
590.12	587.03	590.11
624.85	624.17	624.6
789.54	790.12	790.31
879.19	878.55	896.19
816.38	817.13	816.51
792.43	792.03	792.13
773.61	771.85	774.29
754.05	752.16	753.42
391.95	391.91	391.65
388.22	389.61	391.68
391.97	392.88	391.1
366.47	366.77	368.33
366.02	362.44	363.63
389.13	387.7	390.26
477.4	479.54	479.75
559.32	560.37	561.49
600.35	599.72	598.99
745.3	744.97	745.7
833.67	834.21	834.12
794.18	793.6	799.85
768.62	767.54	767.7
751.09	751.18	750.31
750.05	746.52	749.64
351.52	353.01	354.89
315.16	316.01	317.15
308.26	308.99	311.96
302.41	302.6	302.59
306.12	305.7	307.43
309.82	311.07	311.42
380.65	381.07	381.54
431.44	431.63	432.94
441.2	439.48	441.2
536.36	537.09	536.18
710.79	711.55	712.47
694.15	693.67	694.14
647.33	648.16	647.81
612.67	612.5	612.7
591.04	592.64	597.63
315.61	306.32	317.77
312.72	314.22	314.6
318.61	318.98	320.19
309.28	309.48	309.68
310.32	312.12	311.21
338.59	333.57	322
406.9	393.7	403.1
451.45	452.36	453.29
480.4	479.37	478.54
526.31	529.33	535.64
614.34	613.19	613.66
690.42	685.36	688.12
686.67	683.63	686.89
652.68	653.81	653.71
668.9	665.09	666.96
378.78	350.74	369.42
306.43	302.23	331.64
275.71	275.51	276.41
277.17	276.02	275.75
276.34	281.09	283.08
298.63	298.6	301.97
353.74	356.03	357.02
434.27	435.12	434.06
454.8	455.72	456.34
531.19	534.65	535.31
710.75	703.39	713.51
678.23	682.53	685.69
661.32	662.99	662.12
309.17	312.95	319.21
277.13	280.25	282.44
274.08	275.13	269.89
272.4	272.9	270.67
335.17	331.12	335.14
415.93	416.03	414.59
475.73	476.43	476.03
528.44	528.64	528.23
665.28	666.58	666.12
663.11	656.07	659.9
629.65	631.29	629.67
598.27	584.9	598.79
410.28	408.81	408.03
333.74	332.73	330.68
321	313.92	311.96
308.66	307.32	309.26
304.35	301.95	303.16
300.61	301.47	301.47
430.97	430.52	430.63
475.82	476.43	480.08
516.65	520.25	512.42
601.38	593.72	592.75
661.86	667.77	670.98
618.05	632.97	632.29
621.91	621.59	625.23
627.09	626.38	628.48
585.57	590.84	599.92
323.77	332.75	326.16
321.15	323.31	322.5
317.7	319.92	319.15
321.56	318.05	317.86
317.23	317.41	319.61
319.83	321.28	318.85
362.92	374.13	357.62
330.8	330.11	341.23
321.82	322.48	321.97
308.95	308.93	307.67
310.95	315.27	315.47
473.71	476.21	472.95
377.68	378.19	378.51
372.42	372.88	375.44
379.69	380.11	379.61
380.86	382.09	380.5
415.65	429.53	440.83
325.35	324.46	327.01
326.68	327	327.12
325.81	326.52	326.08
328.79	327.73	327.28
251.21	286.17	281.36
306.29	307.85	306.55
287.34	288.53	289.5
293.96	294.85	293.12
291.62	293.43	292.42
										F crit
										1.21152
										3.0169

## Sheet: OB2 ICC
369.23	350.85	349.99										Anova: Two-Factor Without Replication
333.13	323.24	315.4
317.29	318.3	314.47										SUMMARY	Count	Sum	Average	Variance
305.62	309.77	300.45										Row 1	3	1070.07	356.69	118.124
308.72	292.85	294.23										Row 2	3	971.77	323.923	78.9384
372.95	361.9	366.82										Row 3	3	950.06	316.687	3.94023
483.15	482.3	481.09										Row 4	3	915.84	305.28	21.8023
508.76	499.3	494.71										Row 5	3	895.8	298.6	77.2869
550.22	550.22	549.41										Row 6	3	1101.67	367.223	30.6476
633.45	630.61	630.98										Row 7	3	1446.54	482.18	1.0717
769.4	766.97	765.33										Row 8	3	1502.77	500.923	51.327
723.78	722.27	729.2										Row 9	3	1649.85	549.95	0.2187
716.26	708.57	709.41										Row 10	3	1895.04	631.68	2.3839
680.06	679.24	677.77										Row 11	3	2301.7	767.233	4.19323
703.75	703.38	704.08										Row 12	3	2175.25	725.083	13.2802
386.67	373.15	380.26										Row 13	3	2134.24	711.413	17.794
326.86	328.92	330.04										Row 14	3	2037.07	679.023	1.34623
324.57	321.7	322.33										Row 15	3	2111.21	703.737	0.122633
324.25	321.1	320.4										Row 16	3	1140.08	380.027	45.7384
300.96	303.13	307.86										Row 17	3	985.82	328.607	2.60173
420.95	415.83	416.42		ANOVA								Row 18	3	968.6	322.867	2.27523
472.29	474.15	472.62		Source of Variation	SS	df	MS	F	P-value	F crit		Row 19	3	965.75	321.917	4.20583
494.93	495.41	497.07		Rows	1.71477e+07	213	80505.5	3539.71	0	1.21152		Row 20	3	911.95	303.983	12.4486
530.78	531.22	531.6		Columns	222.007	2	111.003	4.88066	0.00802191	3.0169		Row 21	3	1253.2	417.733	7.84723
612.85	611.63	613.82		Error	9688.74	426	22.7435					Row 22	3	1419.06	473.02	0.9849
729.51	727.02	732.45										Row 23	3	1487.41	495.803	1.26093
700.58	695.15	704.12		Total	1.71576e+07	641						Row 24	3	1593.6	531.2	0.1684
663.51	664.77	666.33										Row 25	3	1838.3	612.767	1.20423
645.52	646.81	648.48			0.999138							Row 26	3	2188.98	729.66	7.3881
636.08	637.42	647.11										Row 27	3	2099.85	699.95	20.4129
346.36	353.78	353.08										Row 28	3	1994.61	664.87	1.9956
303.13	287.35	290.24										Row 29	3	1940.81	646.937	2.20243
293.86	291.87	294.81										Row 30	3	1920.61	640.203	36.2254
298.09	289.67	290.91										Row 31	3	1053.22	351.073	16.7841
284.84	287.18	287.48										Row 32	3	880.72	293.573	70.5854
331.03	326.47	329.95										Row 33	3	880.54	293.513	2.25103
397.94	394.99	395.98										Row 34	3	878.67	292.89	20.6644
475.61	474.85	477.61										Row 35	3	859.5	286.5	2.0892
541.41	541.51	541.38										Row 36	3	987.45	329.15	5.6784
679.57	682.67	681.82										Row 37	3	1188.91	396.303	2.25403
687.33	683.16	686.18										Row 38	3	1428.07	476.023	2.03253
681.65	685.99	682.8										Row 39	3	1624.3	541.433	0.00463333
653.11	654.33	656.59										Row 40	3	2044.06	681.353	2.56583
618.5	617.93	623.31										Row 41	3	2056.67	685.557	4.63863
643.99	643.65	645.44										Row 42	3	2050.44	683.48	5.0557
339.38	340.97	336.9										Row 43	3	1964.03	654.677	3.11773
292.05	292.19	291.46										Row 44	3	1859.74	619.913	8.73423
277.52	278.96	278.28										Row 45	3	1933.08	644.36	0.9037
361.96	365.09	359.83										Row 46	3	1017.25	339.083	4.20723
421.55	419.73	420.59										Row 47	3	875.7	291.9	0.1501
487.04	477.75	486.14										Row 48	3	834.76	278.253	0.518933
528.42	525.3	527										Row 49	3	1086.88	362.293	7.00023
686.62	685.47	684.7										Row 50	3	1261.87	420.623	0.828933
701.09	700.8	672.9										Row 51	3	1450.93	483.643	26.251
654.18	658.67	643.66										Row 52	3	1580.72	526.907	2.44013
642.74	632.66	639										Row 53	3	2056.79	685.597	0.933633
671.21	666.54	672.51										Row 54	3	2074.79	691.597	262.195
655.68	656.95	651.48										Row 55	3	1956.51	652.17	59.3551
320.56	329.5	318.95										Row 56	3	1914.4	638.133	25.9649
304.61	305.54	306.8										Row 57	3	2010.26	670.087	9.85663
303.6	304.2	302.27										Row 58	3	1964.11	654.703	8.19563
302.02	307.23	297.15										Row 59	3	969.01	323.003	32.303
302.44	304.65	302.06										Row 60	3	916.95	305.65	1.2081
313.82	323.82	316.69										Row 61	3	910.07	303.357	0.975633
428.4	430.35	423.02										Row 62	3	906.4	302.133	25.4112
490.02	485.78	491.68										Row 63	3	909.15	303.05	1.9561
530.93	531.9	529.75										Row 64	3	954.33	318.11	26.5123
571.56	582.68	585.03										Row 65	3	1281.77	427.257	14.4126
678.09	679.03	678.25										Row 66	3	1467.48	489.16	9.2572
673.8	683.32	678.8										Row 67	3	1592.58	530.86	1.1593
677.75	678.52	674.82										Row 68	3	1739.27	579.757	51.7696
679.87	674.1	677.89										Row 69	3	2035.37	678.457	0.252933
690.39	693.49	699.48										Row 70	3	2035.92	678.64	22.6768
345.73	345.89	339.85										Row 71	3	2031.09	677.03	3.8113
333.71	333.96	333.72										Row 72	3	2031.86	677.287	8.59623
309.82	310.86	309.85										Row 73	3	2083.36	694.453	21.353
295.76	295.33	295.41										Row 74	3	1031.47	343.823	11.8469
315.58	314.61	314.8										Row 75	3	1001.39	333.797	0.0200333
315.6	317.86	315.09										Row 76	3	930.53	310.177	0.350433
406.52	403.88	405.05										Row 77	3	886.5	295.5	0.0523
443.04	435.3	434.7										Row 78	3	944.99	314.997	0.264233
494.6	500.45	479.77										Row 79	3	948.55	316.183	2.17343
601.75	597.07	602.12										Row 80	3	1215.45	405.15	1.7499
735.8	733.03	732.56										Row 81	3	1313.04	437.68	21.6372
710.34	703.85	710.54										Row 82	3	1474.82	491.607	113.636
701.68	696.78	698.61										Row 83	3	1800.94	600.313	7.92363
662.3	662.35	662.65										Row 84	3	2201.39	733.797	3.06523
670.63	672.4	671.29										Row 85	3	2124.73	708.243	14.486
410.23	411.04	410.47										Row 86	3	2097.07	699.023	6.13063
384.31	381.72	382.74										Row 87	3	1987.3	662.433	0.0358333
383.76	395.68	383.93										Row 88	3	2014.32	671.44	0.8001
378.83	375.9	378.4										Row 89	3	1231.74	410.58	0.1731
366.87	366.38	367.58										Row 90	3	1148.77	382.923	1.70223
406.27	410.72	403.65										Row 91	3	1163.37	387.79	46.6963
550.82	552.06	543.24										Row 92	3	1133.13	377.71	2.5033
591.62	590.12	582.81										Row 93	3	1100.83	366.943	0.364033
627.92	627.23	625.42										Row 94	3	1220.64	406.88	12.7753
788.66	789.32	792.26										Row 95	3	1646.12	548.707	22.7977
874.86	872.66	880.35										Row 96	3	1764.55	588.183	22.217
817.53	816.29	818.12										Row 97	3	1880.57	626.857	1.66703
793.88	794.15	790.85										Row 98	3	2370.24	790.08	3.6732
773.15	772.42	775.4										Row 99	3	2627.87	875.957	15.686
753.01	750.94	751.32										Row 100	3	2451.94	817.313	0.872433
388.15	393.13	392.78										Row 101	3	2378.88	792.96	3.3573
389.56	394.28	389.51										Row 102	3	2320.97	773.657	2.41263
393.91	396.08	394.73										Row 103	3	2255.27	751.757	1.21423
368.3	369.02	369.59										Row 104	3	1174.06	391.353	7.72663
369.41	369.95	369.75										Row 105	3	1173.35	391.117	7.50563
391.9	390.3	392.57										Row 106	3	1184.72	394.907	1.20063
482.23	481.81	479.91										Row 107	3	1106.91	368.97	0.4179
567.76	560.46	557.37										Row 108	3	1109.11	369.703	0.0745333
597.61	599.26	599.92										Row 109	3	1174.77	391.59	1.3603
744.48	743.92	743.65										Row 110	3	1443.95	481.317	1.52813
838.08	834.86	838.43										Row 111	3	1685.59	561.863	28.465
788.96	783.82	785.74										Row 112	3	1796.79	598.93	1.4157
770.47	764.96	767.03										Row 113	3	2232.05	744.017	0.179233
749.53	752.46	753.1										Row 114	3	2511.37	837.123	3.87263
739.09	747.31	730.08										Row 115	3	2358.52	786.173	6.74573
355.12	355.72	354.57										Row 116	3	2302.46	767.487	7.74643
315.06	316.24	316.55										Row 117	3	2255.09	751.697	3.62323
308.66	313	306.54										Row 118	3	2216.48	738.827	74.2702
303.49	303.84	305.98										Row 119	3	1065.41	355.137	0.330833
310.12	307.95	308.1										Row 120	3	947.85	315.95	0.6181
308.45	315.31	312.18										Row 121	3	928.2	309.4	10.8436
380.65	382.85	381.64										Row 122	3	913.31	304.437	1.81703
432.69	433.35	434.45										Row 123	3	926.17	308.723	1.46863
446.55	437.55	440.63										Row 124	3	935.94	311.98	11.7949
533.06	537.75	535.44										Row 125	3	1145.14	381.713	1.21403
711.89	711.62	713.67										Row 126	3	1300.49	433.497	0.790533
690.25	691.1	690.08										Row 127	3	1324.73	441.577	20.9221
646.73	647.37	646.88										Row 128	3	1606.25	535.417	5.49943
612.77	613.47	612.95										Row 129	3	2137.18	712.393	1.24063
591.82	591.47	593.09										Row 130	3	2071.43	690.477	0.298633
316.68	315.04	315.61										Row 131	3	1940.98	646.993	0.112033
318.75	313.77	317.73										Row 132	3	1839.19	613.063	0.132133
320.13	325.58	324.84										Row 133	3	1776.38	592.127	0.726633
309.04	310.15	309.41										Row 134	3	947.33	315.777	0.693233
312.15	311.98	313.3										Row 135	3	950.25	316.75	6.9204
324.68	352.39	336.86										Row 136	3	970.55	323.517	8.73903
406.61	410.84	400.26										Row 137	3	928.6	309.533	0.319433
455.78	451.75	453.49										Row 138	3	937.43	312.477	0.515633
481.27	483.55	482.78										Row 139	3	1013.93	337.977	192.896
530.78	533.75	529.87										Row 140	3	1217.71	405.903	28.3586
616.44	617.48	620.23										Row 141	3	1361.02	453.673	4.08543
661.61	665.13	673.24										Row 142	3	1447.6	482.533	1.34523
676.54	678.24	680.13										Row 143	3	1594.4	531.467	4.11723
651.08	653.21	652.85										Row 144	3	1854.15	618.05	3.8347
668.55	665.92	657.45										Row 145	3	1999.98	666.66	35.5699
376.05	360.82	357.94										Row 146	3	2034.91	678.303	3.22503
318.75	340.04	293.81										Row 147	3	1957.14	652.38	1.2999
283.23	277.34	276.49										Row 148	3	1991.92	663.973	33.6446
279.52	277.09	275.5										Row 149	3	1094.81	364.937	94.7032
283.94	272.59	262.19										Row 150	3	952.6	317.533	535.413
298.66	292.73	295.82										Row 151	3	837.06	279.02	13.4737
359.46	356.62	356.92										Row 152	3	832.11	277.37	4.0989
435.54	434.48	433.82										Row 153	3	818.72	272.907	118.341
464.07	457.63	457.21										Row 154	3	887.21	295.737	8.79643
537.54	536.07	529.23										Row 155	3	1073	357.667	2.43453
687.27	693.58	689.05										Row 156	3	1303.84	434.613	0.752933
669.37	672.13	674										Row 157	3	1378.91	459.637	14.7849
665.65	663.76	657.83										Row 158	3	1602.84	534.28	19.6671
313.77	310.92	318.25										Row 159	3	2069.9	689.967	10.5842
279.01	269.47	290.7										Row 160	3	2015.5	671.833	5.42523
280.63	262.33	275.69										Row 161	3	1987.24	662.413	16.6482
272.16	270.83	270.53										Row 162	3	942.94	314.313	13.6536
340.93	338.85	335.91										Row 163	3	839.18	279.727	113.063
416.41	415.48	416.13										Row 164	3	818.65	272.883	89.6305
476.51	475.16	471.34										Row 165	3	813.52	271.173	0.752633
522.05	532.42	518.66										Row 166	3	1015.69	338.563	6.36173
665.71	665.63	668										Row 167	3	1248.02	416.007	0.227633
653.39	654.14	654.09										Row 168	3	1423.01	474.337	7.19063
629.02	624.7	631.37										Row 169	3	1573.13	524.377	51.3944
541.02	561.9	572.17										Row 170	3	1999.34	666.447	1.81123
405.24	407.51	407.85										Row 171	3	1961.62	653.873	0.175833
319.45	332.51	334.17										Row 172	3	1885.09	628.363	11.4456
314.46	318.3	318.47										Row 173	3	1675.09	558.363	251.962
304.44	304.97	299.44										Row 174	3	1220.6	406.867	2.01343
301.21	301.12	301.66										Row 175	3	986.13	328.71	64.9996
304.73	302.55	304.14										Row 176	3	951.23	317.077	5.14243
430.9	431.79	430.78										Row 177	3	908.85	302.95	9.3103
481.73	499.16	480.65										Row 178	3	903.99	301.33	0.0837
511.06	505.46	508.68										Row 179	3	911.42	303.807	1.27143
593.9	594.65	591.04										Row 180	3	1293.47	431.157	0.304433
664.85	655.3	660.45										Row 181	3	1461.54	487.18	107.932
631.51	600.61	604.58										Row 182	3	1525.2	508.4	7.8988
630.39	626.56	627.27										Row 183	3	1779.59	593.197	3.62903
623.85	616.9	627.26										Row 184	3	1980.6	660.2	22.8475
569.38	563.64	564.89										Row 185	3	1836.7	612.233	282.633
322.76	327.05	322.63										Row 186	3	1884.22	628.073	4.15123
327.97	321.5	329.1										Row 187	3	1868.01	622.67	27.8767
319.74	322.14	321.34										Row 188	3	1697.91	565.97	9.1117
323.6	322.94	319.98										Row 189	3	972.44	324.147	6.32623
319.68	320.56	320.94										Row 190	3	978.57	326.19	16.8163
320.14	321.36	321.89										Row 191	3	963.22	321.073	1.49333
356.8	343.61	355.95										Row 192	3	966.52	322.173	3.71693
341.35	340.68	345.28										Row 193	3	961.18	320.393	0.417733
323.07	323.15	327.59										Row 194	3	963.39	321.13	0.8053
311.5	308.38	310.98										Row 195	3	1056.36	352.12	54.4957
320.03	321.47	323.06										Row 196	3	1027.31	342.437	6.17563
464.75	466.07	444.09										Row 197	3	973.81	324.603	6.69173
375.03	371.92	377.01										Row 198	3	930.86	310.287	2.79413
376.23	375.75	375.93										Row 199	3	964.56	321.52	2.2971
381.52	383.02	382.52										Row 200	3	1374.91	458.303	151.95
382.45	382.15	382.5										Row 201	3	1123.96	374.653	6.58343
396.03	401.81	391.47										Row 202	3	1127.91	375.97	0.0588
326.88	326.89	327.56										Row 203	3	1147.06	382.353	0.583333
324.08	329.69	329.04										Row 204	3	1147.1	382.367	0.0358333
328.18	328.05	328.23										Row 205	3	1189.31	396.437	26.8529
329.54	329	329.32										Row 206	3	981.33	327.11	0.1519
315.74	289.56	271.66										Row 207	3	982.81	327.603	9.41603
314.47	310.41	309.48										Row 208	3	984.46	328.153	0.00863333
288.45	284.88	288.52										Row 209	3	987.86	329.287	0.0737333
298.39	297.62	297.73										Row 210	3	876.96	292.32	491.475
298.87	291.85	292.82										Row 211	3	934.36	311.453	7.04143
												Row 212	3	861.85	287.283	4.33323
												Row 213	3	893.74	297.913	0.173433
												Row 214	3	883.54	294.513	14.4706
												Column 1	214	102315	478.109	26766.3
												Column 2	214	102156	477.366	26791.1
												Column 3	214	102007	476.668	26993.6
										F crit
										1.21152
										3.0169

## Sheet: OB3 ICC
347.92	335.08	340.78										Anova: Two-Factor Without Replication
314.79	313.17	316.93
313.87	309.09	303.21										SUMMARY	Count	Sum	Average	Variance
293.25	291.97	295.4										Row 1	3	1023.78	341.26	41.3892
287.95	283.25	282.18										Row 2	3	944.89	314.963	3.55693
354.02	361.58	347.48										Row 3	3	926.17	308.723	28.5097
478.46	477.55	469.06										Row 4	3	880.62	293.54	3.0043
492.11	493.9	492.05										Row 5	3	853.38	284.46	9.4213
545.65	541.63	544.43										Row 6	3	1063.08	354.36	49.7892
631.72	629.06	626.82										Row 7	3	1425.07	475.023	26.878
768.09	763.29	759.73										Row 8	3	1478.06	492.687	1.10503
722.24	720.46	712.88										Row 9	3	1631.71	543.903	4.24813
710.21	703.99	701.63										Row 10	3	1887.6	629.2	6.0172
676.51	671.71	674.22										Row 11	3	2291.11	763.703	17.6005
702.31	702.75	700.91										Row 12	3	2155.58	718.527	24.7057
373.65	371.78	367.69										Row 13	3	2115.83	705.277	19.6457
325.24	326.65	327.77										Row 14	3	2022.44	674.147	5.76403
319.22	321.08	319.93										Row 15	3	2105.97	701.99	0.9232
319.46	317.86	317.97										Row 16	3	1113.12	371.04	9.2911
299.63	298.86	297.69										Row 17	3	979.66	326.553	1.60723
404.82	416.75	400.62										Row 18	3	960.23	320.077	0.881033
463.41	472.45	470.98		New set								Row 19	3	955.29	318.43	0.7987
495.29	491.88	489.94		ANOVA								Row 20	3	896.18	298.727	0.954233
531.2	530.38	529.63		Source of Variation	SS	df	MS	F	P-value	F crit		Row 21	3	1222.19	407.397	70.0236
611.24	610.43	610.37		Rows	1.7906e+07	213	84065.9	2434.25	0	1.21152		Row 22	3	1406.84	468.947	23.5312
724.46	722.13	724.48		Columns	79.3151	2	39.6575	1.14834	0.318142	3.0169		Row 23	3	1477.11	492.37	7.3357
690.63	694.29	702.32		Error	14711.7	426	34.5346					Row 24	3	1591.21	530.403	0.616633
658.2	660.65	659.11										Row 25	3	1832.04	610.68	0.2361
645.08	643.74	648.87		Total	1.79208e+07	641						Row 26	3	2171.07	723.69	1.8253
630.62	638.04	638.73										Row 27	3	2087.24	695.747	35.7554
337.14	353.62	346.88			0.998768							Row 28	3	1977.96	659.32	1.5337
287.16	287.57	285.67										Row 29	3	1937.69	645.897	7.07943
289.85	290.43	290.21										Row 30	3	1907.39	635.797	20.2174
280.35	281.02	280.36										Row 31	3	1037.64	345.88	68.6476
281.36	280.92	283.18										Row 32	3	860.4	286.8	0.9997
327.18	334.67	324.78										Row 33	3	870.49	290.163	0.0857333
397.52	398.33	396.45										Row 34	3	841.73	280.577	0.147433
474.91	474.76	473.65										Row 35	3	845.46	281.82	1.4356
538.24	534.08	540.1										Row 36	3	986.63	328.877	26.612
687.09	685.24	674.8										Row 37	3	1192.3	397.433	0.889233
686	683.9	684.47										Row 38	3	1423.32	474.44	0.4737
683.5	680.85	682.6										Row 39	3	1612.42	537.473	9.50093
642.61	651.48	649.37										Row 40	3	2047.13	682.377	43.91
618.58	622.12	620.21										Row 41	3	2054.37	684.79	1.1793
644.88	642.07	644.42										Row 42	3	2046.95	682.317	1.81583
333.54	325.5	330.99										Row 43	3	1943.46	647.82	21.4711
288.77	287.07	287.79										Row 44	3	1860.91	620.303	3.13943
277.71	276.26	277.6										Row 45	3	1931.37	643.79	2.2717
356.01	359.03	357.3										Row 46	3	990.03	330.01	16.8807
420.59	414.3	414.52										Row 47	3	863.63	287.877	0.728133
479.42	477.27	481.47										Row 48	3	831.57	277.19	0.6517
530.51	523.41	529.27										Row 49	3	1072.34	357.447	2.29623
677.21	679.39	671.62										Row 50	3	1249.41	416.47	12.7429
695.86	692.17	675.71										Row 51	3	1438.16	479.387	4.41083
645.36	650.85	646.87										Row 52	3	1583.19	527.73	14.3812
630.77	637.75	628.74										Row 53	3	2028.22	676.073	16.0622
668.21	671.8	670.34										Row 54	3	2063.74	687.913	115.095
656.43	655.07	652.1										Row 55	3	1943.08	647.693	8.04343
316.55	329.85	325.27										Row 56	3	1897.26	632.42	22.3369
302.81	304.71	302.23										Row 57	3	2010.35	670.117	3.25943
295.53	299.36	299.05										Row 58	3	1963.6	654.533	4.90323
290.76	296.99	295.37										Row 59	3	971.67	323.89	45.6508
300.48	301.16	299.67										Row 60	3	909.75	303.25	1.6828
312.69	312.23	314.36										Row 61	3	893.94	297.98	4.5259
425.6	423.2	425.02										Row 62	3	883.12	294.373	10.4482
496.25	484.5	489.91										Row 63	3	901.31	300.437	0.556433
527.77	528.97	527.54										Row 64	3	939.28	313.093	1.25623
574.3	569.2	572.55										Row 65	3	1273.82	424.607	1.56813
677.46	683.73	673.59										Row 66	3	1470.66	490.22	34.5877
698.74	690.43	688.02										Row 67	3	1584.28	528.093	0.589633
671.93	672.31	670.51										Row 68	3	1716.05	572.017	6.71583
676.73	680.48	680.16										Row 69	3	2034.78	678.26	26.1849
690.45	697.33	701.19										Row 70	3	2077.19	692.397	31.6304
346.32	339.86	345.84										Row 71	3	2014.75	671.583	0.900133
329.67	328.58	329.27										Row 72	3	2037.37	679.123	4.32163
308.06	307.81	307.09										Row 73	3	2088.97	696.323	29.5969
293.31	291.89	291.72										Row 74	3	1032.02	344.007	12.9537
312.27	314.29	313.87										Row 75	3	987.52	329.173	0.304033
311.42	316.35	312.78										Row 76	3	922.96	307.653	0.253633
403.12	402.42	402.43										Row 77	3	876.92	292.307	0.762233
440.46	428.56	431.44										Row 78	3	940.43	313.477	1.13613
493.56	493.69	491.8										Row 79	3	940.55	313.517	6.48323
599.26	602.42	600.63										Row 80	3	1207.97	402.657	0.161033
724.23	733.91	722.41										Row 81	3	1300.46	433.487	38.5441
706.44	700.72	703.52										Row 82	3	1479.05	493.017	1.11443
697.11	696.02	695.8										Row 83	3	1802.31	600.77	2.5111
655.9	661.2	654.72										Row 84	3	2180.55	726.85	38.2108
668.37	667.66	668.69										Row 85	3	2110.68	703.56	8.1808
412.31	406.94	407.11										Row 86	3	2088.93	696.31	0.4921
372.98	379.56	378.61										Row 87	3	1971.82	657.273	11.9121
372.19	377.83	375.46										Row 88	3	2004.72	668.24	0.2779
376.54	375.86	375.75										Row 89	3	1226.36	408.787	9.31763
367.85	369	369.74										Row 90	3	1131.15	377.05	12.6493
403.21	405.83	398.9										Row 91	3	1125.48	375.16	8.0199
533.4	537.07	512.52										Row 92	3	1128.15	376.05	0.1831
585.71	586.31	567.28										Row 93	3	1106.59	368.863	0.907033
625.46	623.54	621.72										Row 94	3	1207.94	402.647	12.2442
784.59	785.94	785.47										Row 95	3	1582.99	527.663	175.358
871.35	865.81	863.31										Row 96	3	1739.3	579.767	117.028
820.52	815.61	812.08										Row 97	3	1870.72	623.573	3.49773
795.27	790.94	789.11										Row 98	3	2356	785.333	0.469633
772.01	771.29	770.94										Row 99	3	2600.47	866.823	16.9305
748.93	748.93	747										Row 100	3	2448.21	816.07	17.9671
392.35	392.42	390.61										Row 101	3	2375.32	791.773	10.0072
384.9	387.08	387.06										Row 102	3	2314.24	771.413	0.297633
391.58	390.64	391.95										Row 103	3	2244.86	748.287	1.24163
366.86	364.08	366.72										Row 104	3	1175.38	391.793	1.05143
368.5	364.42	367.34										Row 105	3	1159.04	386.347	1.56973
392.4	386.75	392.24										Row 106	3	1174.17	391.39	0.4561
475.35	473.6	474.63										Row 107	3	1097.66	365.887	2.45293
567.69	557.81	550.96										Row 108	3	1100.26	366.753	4.41973
598.82	597.58	597.91										Row 109	3	1171.39	390.463	10.348
743.52	743.7	739.82										Row 110	3	1423.58	474.527	0.773633
830.34	831.91	828.28										Row 111	3	1676.46	558.82	70.7383
775.81	784.8	779.62										Row 112	3	1794.31	598.103	0.412433
762.1	761.03	757.76										Row 113	3	2227.04	742.347	4.79613
750.21	749	745.26										Row 114	3	2490.53	830.177	3.31423
747.76	748.79	748.11										Row 115	3	2340.23	780.077	20.3614
352.17	350.04	350.57										Row 116	3	2280.89	760.297	5.11223
315.51	314	312.18										Row 117	3	2244.47	748.157	6.65903
306.86	302.29	305.73										Row 118	3	2244.66	748.22	0.2743
302.12	301.85	302.04										Row 119	3	1052.78	350.927	1.22963
306.97	305.46	307.27										Row 120	3	941.69	313.897	2.78023
304.59	310.46	307.23										Row 121	3	914.88	304.96	5.6659
379.1	379.78	376.87										Row 122	3	906.01	302.003	0.0192333
431.53	430.71	430.86										Row 123	3	919.7	306.567	0.941033
439.09	441.26	432.43										Row 124	3	922.28	307.427	8.64323
532.34	532.4	529.89										Row 125	3	1135.75	378.583	2.31723
712.04	707.07	707.94										Row 126	3	1293.1	431.033	0.190633
695.26	689.23	694.12										Row 127	3	1312.78	437.593	21.1722
647.15	645.89	644.11										Row 128	3	1594.63	531.543	2.05103
611.99	611.84	609.33										Row 129	3	2127.05	709.017	7.04463
594.17	595.22	592.24										Row 130	3	2078.61	692.87	10.2621
310.9	293.16	300.64										Row 131	3	1937.15	645.717	2.33293
312.43	317.41	312.99										Row 132	3	1833.16	611.053	2.23303
316.31	318.13	318.24										Row 133	3	1781.63	593.877	2.28463
306.44	307.2	306.89										Row 134	3	904.7	301.567	79.3209
311.37	310.76	310.65										Row 135	3	942.83	314.277	7.44173
332.15	323.1	326.2										Row 136	3	952.68	317.56	1.1749
383.92	380.2	389.79										Row 137	3	920.53	306.843	0.146033
448.88	453.57	449.98										Row 138	3	932.78	310.927	0.150433
475.06	468.22	473.58										Row 139	3	981.45	327.15	21.1525
529.35	519.55	523.12										Row 140	3	1153.91	384.637	23.3772
613.04	613.25	613.51										Row 141	3	1352.43	450.81	6.0157
670.11	671.06	677.19										Row 142	3	1416.86	472.287	12.9509
678.88	673.98	676.91										Row 143	3	1572.02	524.007	24.5996
652.45	651.51	644.11										Row 144	3	1839.8	613.267	0.0554333
671.07	668.21	664.67										Row 145	3	2018.36	672.787	14.7676
362.6	357.46	358.28										Row 146	3	2029.77	676.59	6.0793
286.75	284.4	304.21										Row 147	3	1948.07	649.357	20.8665
275.25	274.38	276.27										Row 148	3	2003.95	667.983	10.2785
275.88	273.75	275.49										Row 149	3	1078.34	359.447	7.62573
274.29	266.82	266.54										Row 150	3	875.36	291.787	117.135
296.38	293.11	293.69										Row 151	3	825.9	275.3	0.8949
353.83	353.72	355										Row 152	3	825.12	275.04	1.2861
433.61	435.58	433.91										Row 153	3	807.65	269.217	19.3236
446.73	450.92	453.58										Row 154	3	883.18	294.393	3.04423
524.51	529.54	527.22										Row 155	3	1062.55	354.183	0.503233
693.16	699.24	691.73										Row 156	3	1303.1	434.367	1.12663
677.31	666.61	676.66										Row 157	3	1351.23	450.41	11.9257
652.18	659.38	652.71										Row 158	3	1581.27	527.09	6.3379
313.46	311.58	313.18										Row 159	3	2084.13	694.71	15.9019
274.88	277.64	270.27										Row 160	3	2020.58	673.527	35.9858
269.87	264	269.57										Row 161	3	1964.27	654.757	16.1016
266.39	254.5	268.25										Row 162	3	938.22	312.74	1.0288
328.21	328.48	329.29										Row 163	3	822.79	274.263	13.8644
415.88	406.82	414.21										Row 164	3	803.44	267.813	10.9286
475.05	474.3	470.54										Row 165	3	789.14	263.047	55.649
523.95	531.67	514.46										Row 166	3	985.98	328.66	0.3159
663.83	664.77	664.17										Row 167	3	1236.91	412.303	23.2474
648.64	648.55	655.27										Row 168	3	1419.89	473.297	5.84003
621.4	619.03	626.43										Row 169	3	1570.08	523.36	74.3071
580.78	576.32	568.66										Row 170	3	1992.77	664.257	0.226533
407.12	405.5	406.36										Row 171	3	1952.46	650.82	14.8539
315.17	329.44	328.21										Row 172	3	1866.86	622.287	14.2796
312.92	310.15	315.44										Row 173	3	1725.76	575.253	37.5769
301.78	294.82	300.5										Row 174	3	1218.98	406.327	0.656933
301.12	300.32	299.06										Row 175	3	972.82	324.273	62.5312
301.13	300.46	299.41										Row 176	3	938.51	312.837	7.00123
427.52	428.27	427.84										Row 177	3	897.1	299.033	13.7237
456.74	468.41	468.47										Row 178	3	900.5	300.167	1.07853
513.94	509.33	507.58										Row 179	3	901	300.333	0.751633
581.83	590.12	585.62										Row 180	3	1283.63	427.877	0.141633
654.66	654.05	654.92										Row 181	3	1393.62	464.54	45.6309
623.21	609.06	613.62										Row 182	3	1530.85	510.283	10.794
621.87	628.18	621.07										Row 183	3	1757.57	585.857	17.223
624.89	617.99	627.15										Row 184	3	1963.63	654.543	0.199433
566.06	556.71	586.13										Row 185	3	1845.89	615.297	52.164
320.99	325.16	320.96										Row 186	3	1871.12	623.707	15.168
319.73	323.68	322.34										Row 187	3	1870.03	623.343	22.7705
315.86	323.8	319.28										Row 188	3	1708.9	569.633	225.961
319.2	319.12	320.29										Row 189	3	967.11	322.37	5.8383
318.03	317.89	318.05										Row 190	3	965.75	321.917	4.03503
320.8	320.05	321.21										Row 191	3	958.94	319.647	15.8617
340.1	263.57	351.02										Row 192	3	958.61	319.537	0.427233
298.53	337.23	329.76										Row 193	3	953.97	317.99	0.0076
322.69	321.35	319.54										Row 194	3	962.06	320.687	0.346033
305.94	306.45	307.2										Row 195	3	954.69	318.23	2270.6
309.86	309.76	310.79										Row 196	3	965.52	321.84	421.467
212.22	208.2	181.68										Row 197	3	963.58	321.193	2.49903
376.86	376.27	377.25										Row 198	3	919.59	306.53	0.4017
370.31	372.4	373.11										Row 199	3	930.41	310.137	0.322633
379.61	380.06	379.52										Row 200	3	602.1	200.7	275.36
381.15	383.1	383.22										Row 201	3	1130.38	376.793	0.243433
272.33	255.32	220.33										Row 202	3	1115.82	371.94	2.1187
325.29	323.39	329.44										Row 203	3	1139.19	379.73	0.0837
325.63	326.64	328.14										Row 204	3	1147.47	382.49	1.3503
324.46	326.82	327.4										Row 205	3	747.98	249.327	702.94
326.73	327.59	329.39										Row 206	3	978.12	326.04	9.5725
138.29	188.62	172.57										Row 207	3	980.41	326.803	1.59503
308.26	316.75	323.07										Row 208	3	978.68	326.227	2.42493
274.79	282.85	283.95										Row 209	3	983.71	327.903	1.84253
294.35	295.5	294.68										Row 210	3	499.48	166.493	660.972
290.8	290.98	292.61										Row 211	3	948.08	316.027	55.2264
												Row 212	3	841.59	280.53	25.0132
												Row 213	3	884.53	294.843	0.350633
												Row 214	3	874.39	291.463	0.994233
												Column 1	214	100887	471.434	28187
												Column 2	214	100815	471.098	28099.7
												Column 3	214	100704	470.58	27848.3
										F crit
										1.21152
										3.0169

## Sheet: OB4 ICC
346.13	348.39	350.59										Anova: Two-Factor Without Replication
310.39	320.63	310.2
309.13	310.83	319.47										SUMMARY	Count	Sum	Average	Variance
296.39	294.04	304.77										Row 1	3	1045.11	348.37	4.9732
289.42	286.96	296.76										Row 2	3	941.22	313.74	35.6131
352.3	359.97	358.12										Row 3	3	939.43	313.143	30.7425
479.98	480.52	480.91										Row 4	3	895.2	298.4	31.8133
493.29	498.39	496.41										Row 5	3	873.14	291.047	25.9945
540.45	548.54	550.33										Row 6	3	1070.39	356.797	16.0206
625.22	627.69	635.09										Row 7	3	1441.41	480.47	0.2181
762.63	768.51	760.9										Row 8	3	1488.09	496.03	6.6108
717.14	723.43	736.15										Row 9	3	1639.32	546.44	27.7111
703.01	708.09	705.65										Row 10	3	1888	629.333	26.3796
673.65	679.23	675.58										Row 11	3	2292.04	764.013	15.9132
702.83	707.13	707.76										Row 12	3	2176.72	725.573	93.7904
374.6	365.71	372.3										Row 13	3	2116.75	705.583	6.45493
328.02	328.42	327.41										Row 14	3	2028.46	676.153	8.03063
319.57	324.04	324.65										Row 15	3	2117.72	705.907	7.19863
315.44	318.13	320.4										Row 16	3	1112.61	370.87	21.2917
303.45	300.15	298.49										Row 17	3	983.85	327.95	0.2587
409.57	400.88	418.27										Row 18	3	968.26	322.753	7.69323
467.17	468.2	471.87		New set								Row 19	3	953.97	317.99	6.1651
492.02	493.49	490.65		ANOVA								Row 20	3	902.09	300.697	6.37453
532.03	539.55	531.79		Source of Variation	SS	df	MS	F	P-value	F crit		Row 21	3	1228.72	409.573	75.603
611.19	611.43	610.97		Rows	1.75682e+07	213	82480	910.052	0	1.21152		Row 22	3	1407.24	469.08	6.1033
717.44	731.8	720.09		Columns	669.708	2	334.854	3.69465	0.0256561	3.0169		Row 23	3	1476.16	492.053	2.01723
693.96	703.4	698.48		Error	38609.3	426	90.6321					Row 24	3	1603.37	534.457	19.4709
656.33	663.69	658.59										Row 25	3	1833.59	611.197	0.0529333
644.31	651.16	647.9		Total	1.76075e+07	641						Row 26	3	2169.33	723.11	58.3927
635.6	652.79	644.84										Row 27	3	2095.84	698.613	22.2917
351.3	361.37	356.73			0.996669							Row 28	3	1978.61	659.537	14.2145
287.47	288.72	298.41										Row 29	3	1943.37	647.79	11.7397
290.7	292.3	292.04										Row 30	3	1933.23	644.41	74.0127
282.69	293.92	282.42										Row 31	3	1069.4	356.467	25.4032
281.73	288.01	280.63										Row 32	3	874.6	291.533	35.857
324.73	337.22	326.75										Row 33	3	875.04	291.68	0.7372
394.25	396.9	396.29										Row 34	3	859.03	286.343	43.0726
472.76	476.86	475.7										Row 35	3	850.37	283.457	15.8521
540.03	557.7	545.78										Row 36	3	988.7	329.567	44.9502
678.4	700.55	687.57										Row 37	3	1187.44	395.813	1.92603
678.9	687.88	682.57										Row 38	3	1425.32	475.107	4.46653
678.86	695.73	687.39										Row 39	3	1643.51	547.837	81.2296
651.71	652.93	653.18										Row 40	3	2066.52	688.84	123.865
617.45	627.5	621.09										Row 41	3	2049.35	683.117	20.3842
641.24	655.24	649.3										Row 42	3	2061.98	687.327	71.1522
331.78	334.44	331.2										Row 43	3	1957.82	652.607	0.618633
286.69	290.02	286.87										Row 44	3	1866.04	622.013	25.89
278.32	280.84	285.37										Row 45	3	1945.78	648.593	49.3745
348.68	362.9	360.51										Row 46	3	997.42	332.473	2.98493
416.53	425.38	416.73										Row 47	3	863.58	287.86	3.5073
481.76	488.99	481.13										Row 48	3	844.53	281.51	12.7623
526.38	527.8	528.51										Row 49	3	1072.09	357.363	57.9782
679.9	704.96	692.88										Row 50	3	1258.64	419.547	25.5308
682.91	713.46	718.87										Row 51	3	1451.88	483.96	19.0749
639.16	654.58	658.17										Row 52	3	1582.69	527.563	1.17623
631.96	657.16	648.71										Row 53	3	2077.74	692.58	157.068
670.46	673.66	672.21										Row 54	3	2115.24	705.08	375.949
646.84	664.05	659.94										Row 55	3	1951.91	650.637	102.007
331.85	322.5	320.3										Row 56	3	1937.83	645.943	164.501
303.98	302.35	300.67										Row 57	3	2016.33	672.11	2.5675
299.93	300.85	301.08										Row 58	3	1970.83	656.943	80.781
293.07	302.93	297.3										Row 59	3	974.65	324.883	37.6108
303.26	301.51	301.18										Row 60	3	907	302.333	2.73923
314.32	328.93	317.47										Row 61	3	901.86	300.62	0.3703
418.73	442.65	423.45										Row 62	3	893.3	297.767	24.4682
492.27	517.17	496.35										Row 63	3	905.95	301.983	1.24963
529.43	531.03	523.46										Row 64	3	960.72	320.24	59.1177
579.06	591.1	577.44										Row 65	3	1284.83	428.277	160.514
677.29	677.25	679.56										Row 66	3	1505.79	501.93	178.355
700.16	698.07	691.24										Row 67	3	1583.92	527.973	15.9176
681.24	679.75	674.68										Row 68	3	1747.6	582.533	55.6969
682.63	679.28	680.67										Row 69	3	2034.1	678.033	1.74843
700.76	705.06	706.76										Row 70	3	2089.47	696.49	21.7639
348.36	348.59	339.84										Row 71	3	2035.67	678.557	11.8264
328.92	328.04	327.25										Row 72	3	2042.58	680.86	2.8327
309.21	305.28	306.3										Row 73	3	2112.58	704.193	9.56333
292.76	290.78	293.21										Row 74	3	1036.79	345.597	24.8676
318.54	319.65	314.27										Row 75	3	984.21	328.07	0.6979
315.67	316.06	314.08										Row 76	3	920.79	306.93	4.1589
406.8	400.57	398.82										Row 77	3	876.75	292.25	1.6713
442.78	450.5	436.54										Row 78	3	952.46	317.487	8.06823
507.31	505.01	506.64										Row 79	3	945.81	315.27	1.1001
610.52	603.14	602.79										Row 80	3	1206.19	402.063	17.5926
737.61	734.59	740.8										Row 81	3	1329.82	443.273	48.9029
711.84	707.31	704.91										Row 82	3	1518.96	506.32	1.3993
702.93	701.44	701.83										Row 83	3	1816.45	605.483	19.0566
665.91	663.38	665.23										Row 84	3	2213	737.667	9.64343
667.64	671.52	669.61										Row 85	3	2124.06	708.02	12.3843
406.19	407.46	402.5										Row 86	3	2106.2	702.067	0.597033
385.78	382.73	376.02										Row 87	3	1994.52	664.84	1.7143
382.78	384.59	373.56										Row 88	3	2008.77	669.59	3.7639
376.06	376.96	374.86										Row 89	3	1216.15	405.383	6.63843
364.22	370.72	362.1										Row 90	3	1144.53	381.51	24.9307
402.34	409.1	395.95										Row 91	3	1140.93	380.31	34.9909
548.99	532.47	548.49										Row 92	3	1127.88	375.96	1.11
586.25	592.41	582.44										Row 93	3	1097.04	365.68	20.1748
625.81	626.88	624.33										Row 94	3	1207.39	402.463	43.242
786.9	793.93	792.01										Row 95	3	1629.95	543.317	88.3001
868.99	891.3	883.14										Row 96	3	1761.1	587.033	25.3104
810.8	814.91	815.38										Row 97	3	1877.02	625.673	1.63963
796.38	827.3	790.32										Row 98	3	2372.84	790.947	13.2032
772.52	770.83	769.03										Row 99	3	2643.43	881.143	127.424
752.77	753.66	753.27										Row 100	3	2441.09	813.697	6.34823
391.34	391.51	390.11										Row 101	3	2414	804.667	393.382
385.96	390.2	388.7										Row 102	3	2312.38	770.793	3.04603
391.19	391.37	389.3										Row 103	3	2259.7	753.233	0.199033
366.94	367.2	365.95										Row 104	3	1172.96	390.987	0.583633
366.1	361.8	363.76										Row 105	3	1164.86	388.287	4.62253
388.65	388.63	387.41										Row 106	3	1171.86	390.62	1.3149
474.23	475.53	473.02										Row 107	3	1100.09	366.697	0.435033
551.18	580.63	555.85										Row 108	3	1091.66	363.887	4.63453
592.99	595.05	596.35										Row 109	3	1164.69	388.23	0.5044
746.02	742.82	749.4										Row 110	3	1422.78	474.26	1.5757
833.15	835.71	833.13										Row 111	3	1687.66	562.553	250.527
777.63	803.13	787.45										Row 112	3	1784.39	594.797	2.87053
764.42	769.49	765.61										Row 113	3	2238.24	746.08	10.8268
742.45	748.89	743.89										Row 114	3	2501.99	833.997	2.20173
740.31	769.92	788.4										Row 115	3	2368.21	789.403	165.424
349.39	353.19	352.63										Row 116	3	2299.52	766.507	7.02923
312.3	313.89	312.52										Row 117	3	2235.23	745.077	11.4245
302.92	303.38	304.01										Row 118	3	2298.63	766.21	588.485
301.22	301.21	300.47										Row 119	3	1055.21	351.737	4.20853
306.28	306.07	306.49										Row 120	3	938.71	312.903	0.742233
308.15	318.16	308.59										Row 121	3	910.31	303.437	0.299433
377.24	378.36	377.68										Row 122	3	902.9	300.967	0.185033
431.67	431.88	430.25										Row 123	3	918.84	306.28	0.0441
443.02	434.44	433.7										Row 124	3	934.9	311.633	31.9964
545.42	540.13	535.17										Row 125	3	1133.28	377.76	0.3184
713.21	713.23	713.85										Row 126	3	1293.8	431.267	0.786233
689.11	691.61	690.13										Row 127	3	1311.16	437.053	26.8377
646.54	662.51	645.69										Row 128	3	1620.72	540.24	26.2747
612.86	613.58	610.75										Row 129	3	2140.29	713.43	0.1324
593.94	591.02	587.36										Row 130	3	2070.85	690.283	1.58013
294.22	293.61	305.84										Row 131	3	1954.74	651.58	89.7793
314.9	315.14	317.32										Row 132	3	1837.19	612.397	2.16323
320.68	314.97	317.51										Row 133	3	1772.32	590.773	10.8697
306.22	311.49	306.99										Row 134	3	893.67	297.89	47.4949
312.29	311.39	311.58										Row 135	3	947.36	315.787	1.77773
323.16	349.62	348.06										Row 136	3	953.16	317.72	8.1841
404.81	412.09	400.91										Row 137	3	924.7	308.233	8.10263
450.86	454.3	457.51										Row 138	3	935.26	311.753	0.225033
475.29	480.28	470.14										Row 139	3	1020.84	340.28	220.429
538.47	543.58	520.36										Row 140	3	1217.81	405.937	32.2001
611.73	612.68	605.38										Row 141	3	1362.67	454.223	11.06
692.91	686.58	676.85										Row 142	3	1425.71	475.237	25.707
687.03	678.54	685.82										Row 143	3	1602.41	534.137	148.875
652.87	650.96	652.02										Row 144	3	1829.79	609.93	15.7525
676.2	661.95	664.41										Row 145	3	2056.34	685.447	65.4442
401.11	342.11	331.17										Row 146	3	2051.39	683.797	21.0904
295.47	283.35	314.52										Row 147	3	1955.85	651.95	0.9157
277.42	277.08	274.69										Row 148	3	2002.56	667.52	58.0197
273.87	272.7	273.36										Row 149	3	1074.39	358.13	1415.38
263.5	268.8	264.12										Row 150	3	893.34	297.78	246.894
292.7	299.05	292.68										Row 151	3	829.19	276.397	2.21343
356.71	356.69	356										Row 152	3	819.93	273.31	0.3441
434.37	435.31	434.59										Row 153	3	796.42	265.473	8.39613
454.07	450.81	455.55										Row 154	3	884.43	294.81	13.4833
528.52	537.72	536.81										Row 155	3	1069.4	356.467	0.163433
699.85	706.01	701.43										Row 156	3	1304.27	434.757	0.241733
679.21	678.05	684.21										Row 157	3	1360.43	453.477	5.88093
662.63	664.63	660.4										Row 158	3	1603.05	534.35	25.6987
317.48	315.63	310.23										Row 159	3	2107.29	702.43	10.2364
270.22	275.77	273.44										Row 160	3	2041.47	680.49	10.7152
269.18	274.08	283.65										Row 161	3	1987.66	662.553	4.47763
269.89	270.99	271.2										Row 162	3	943.34	314.447	14.1908
334.47	334.22	325.74										Row 163	3	819.43	273.143	7.76663
415.05	415.39	415.45										Row 164	3	826.91	275.637	54.1626
473.05	474.82	472.97										Row 165	3	812.08	270.693	0.495033
523.6	531.35	526.18										Row 166	3	994.43	331.477	24.6976
663.26	664.15	665.01										Row 167	3	1245.89	415.297	0.0465333
653.35	659.2	664.46										Row 168	3	1420.84	473.613	1.09363
626.55	625.73	626.14										Row 169	3	1581.13	527.043	15.5746
582.88	579.75	623.11										Row 170	3	1992.42	664.14	0.7657
407.24	406.06	407.41										Row 171	3	1977.01	659.003	30.887
323.5	338.8	324.73										Row 172	3	1878.42	626.14	0.1681
319.07	318.47	313.75										Row 173	3	1785.74	595.247	584.723
302.07	301.54	301.14										Row 174	3	1220.71	406.903	0.540633
301.33	302.12	306.14										Row 175	3	987.03	329.01	72.2613
303.55	304.61	300.24										Row 176	3	951.29	317.097	8.49013
425.5	424.97	428.07										Row 177	3	904.75	301.583	0.217633
485.94	502.85	476.1										Row 178	3	909.59	303.197	6.65343
517.57	518.01	513.31										Row 179	3	908.4	302.8	5.1961
588.94	597.15	590.4										Row 180	3	1278.54	426.18	2.7493
658.56	666.74	652.36										Row 181	3	1464.89	488.297	183.056
633.42	639.31	617.11										Row 182	3	1548.89	516.297	6.73853
618.99	633.45	624.91										Row 183	3	1776.49	592.163	19.183
633.97	630.23	632.5										Row 184	3	1977.66	659.22	52.0228
638.89	640.91	578.89										Row 185	3	1889.84	629.947	132.258
331.06	337.13	337.13										Row 186	3	1877.35	625.783	52.8449
321.65	322.68	324.61										Row 187	3	1896.7	632.233	3.55023
320.76	317.42	315.83										Row 188	3	1858.69	619.563	1241.76
320.69	319.28	321.05										Row 189	3	1005.32	335.107	12.2816
319.43	319.29	318.12										Row 190	3	968.94	322.98	2.2579
319.42	320.89	319.96										Row 191	3	954.01	318.003	6.33143
335.76	415.5	399.78										Row 192	3	961.02	320.34	0.8751
319.35	334.4	345.55										Row 193	3	956.84	318.947	0.517433
324.69	322.91	324.27										Row 194	3	960.27	320.09	0.5529
309.79	308.11	308.81										Row 195	3	1151.04	383.68	1784.02
317.35	315.99	318.22										Row 196	3	999.3	333.1	172.877
451.03	378.93	483.94										Row 197	3	971.87	323.957	0.865733
375.57	376.92	375.86										Row 198	3	926.71	308.903	0.712133
378.89	379.64	379.11										Row 199	3	951.56	317.187	1.26323
380.95	379.87	380.48										Row 200	3	1313.9	437.967	2884.76
382.73	382.86	380.49										Row 201	3	1128.35	376.117	0.505033
446.48	399.74	455.82										Row 202	3	1137.64	379.213	0.148633
325.86	327.56	328.73										Row 203	3	1141.3	380.433	0.293233
327.06	327.54	327.98										Row 204	3	1146.08	382.027	1.77523
330.82	327.25	329.46										Row 205	3	1302.04	434.013	902.805
333.16	329.43	332.16										Row 206	3	982.15	327.383	2.08263
407.96	288.35	331.14										Row 207	3	982.58	327.527	0.211733
338.35	311.31	311.23										Row 208	3	987.53	329.177	3.24643
294.71	290.69	289.63										Row 209	3	994.75	331.583	3.72763
297.5	300.43	296.79										Row 210	3	1027.45	342.483	3673.14
293.92	294.91	298.41										Row 211	3	960.89	320.297	244.444
												Row 212	3	875.03	291.677	7.18173
												Row 213	3	894.72	298.24	3.7231
												Row 214	3	887.24	295.747	5.56503
												Column 1	214	102027	476.762	27094
												Column 2	214	102557	479.239	28068
												Column 3	214	102227	477.694	27499.2
												ANOVA
												Source of Variation	SS	df	MS	F	P-value	F crit
												Rows	1.75682e+07	213	82480	910.052	0	1.21152
												Columns	669.708	2	334.854	3.69465	0.0256561	3.0169
												Error	38609.3	426	90.6321
												Total	1.76075e+07	641
										F crit
										1.21152
										3.0169

## Sheet: OB5 ICC
344.63	346.15	346.53										Anova: Two-Factor Without Replication
311.23	310.96	311.73
313.82	311.52	312.41										SUMMARY	Count	Sum	Average	Variance
295.77	296.08	293.04										Row 1	3	1037.31	345.77	1.0108
281.66	280.53	280.67										Row 2	3	933.92	311.307	0.152633
356.1	356.68	355.01										Row 3	3	937.75	312.583	1.34503
476.8	476.11	474.7										Row 4	3	884.89	294.963	2.79843
496.8	490.85	491.85										Row 5	3	842.86	280.953	0.379433
543.86	541.66	541.8										Row 6	3	1067.79	355.93	0.7189
627.33	624.76	624.91										Row 7	3	1427.61	475.87	1.1457
760.11	759.8	756.68										Row 8	3	1479.5	493.167	10.1508
725.13	719.46	722.99										Row 9	3	1627.32	542.44	1.5172
702.01	699.07	700.75										Row 10	3	1877	625.667	2.08063
674.14	674.51	670.59										Row 11	3	2276.59	758.863	3.59923
702.01	700.97	698.26										Row 12	3	2167.58	722.527	8.19823
367.44	367.47	370.38										Row 13	3	2101.83	700.61	2.1756
326.38	322.16	322.29										Row 14	3	2019.24	673.08	4.6843
317.81	317.35	317.02										Row 15	3	2101.24	700.413	3.74803
318.62	313.63	316.35										Row 16	3	1105.29	368.43	2.8521
298.55	295.45	298.31										Row 17	3	970.83	323.61	5.7589
410.72	407.93	402.45										Row 18	3	952.18	317.393	0.157433
460.57	464.31	464.89		New set								Row 19	3	948.6	316.2	6.2419
491.59	490.1	490.46		ANOVA								Row 20	3	892.31	297.437	2.97453
530.53	528.95	528.72		Source of Variation	SS	df	MS	F	P-value	F crit		Row 21	3	1221.1	407.033	17.7012
610.34	609.85	610.03		Rows	1.7706e+07	213	83126.8	5191.79	0	1.21152		Row 22	3	1389.77	463.257	5.49773
722.17	722.65	721.06		Columns	584.629	2	292.314	18.2569	2.47002e-08	3.0169		Row 23	3	1472.15	490.717	0.604433
696.61	701.69	696.43		Error	6820.77	426	16.0112					Row 24	3	1588.2	529.4	0.9709
653.18	664.7	655.25										Row 25	3	1830.22	610.073	0.0614333
642.55	641.94	642.44		Total	1.77134e+07	641						Row 26	3	2165.88	721.96	0.6651
643.01	633.93	637.21										Row 27	3	2094.73	698.243	8.91773
352.14	350.18	349.92			0.999376							Row 28	3	1973.13	657.71	37.7163
285.4	283.34	285.04										Row 29	3	1926.93	642.31	0.1057
289.01	287.42	288.43										Row 30	3	1914.15	638.05	21.1408
281.14	278.92	279.94										Row 31	3	1052.24	350.747	1.47293
277.96	277.61	278.02										Row 32	3	853.78	284.593	1.21053
323.71	322.05	319.75										Row 33	3	864.86	288.287	0.647433
395.67	391.83	392.53										Row 34	3	840	280	1.2348
472.28	472.13	470.68										Row 35	3	833.59	277.863	0.0490333
536.64	538.18	537.67										Row 36	3	965.51	321.837	3.95453
681.89	676.9	680.26										Row 37	3	1180.03	393.343	4.18253
682.43	681.48	681.42										Row 38	3	1415.09	471.697	0.780833
682.19	682.82	683.39										Row 39	3	1612.49	537.497	0.615433
649.52	648.94	648.39										Row 40	3	2039.05	679.683	6.47443
619.08	615.97	616.95										Row 41	3	2045.33	681.777	0.321033
641.73	638.8	640.68										Row 42	3	2048.4	682.8	0.3603
329.08	326.4	324.11										Row 43	3	1946.85	648.95	0.3193
285.67	285.02	285.76										Row 44	3	1852	617.333	2.52823
277.42	275.06	273.78										Row 45	3	1921.21	640.403	2.20363
356.88	348.08	349.1										Row 46	3	979.59	326.53	6.1879
415.19	411.93	412.17										Row 47	3	856.45	285.483	0.163033
477.9	478.95	477.26										Row 48	3	826.26	275.42	3.4096
525.41	525.01	523.67										Row 49	3	1054.06	351.353	23.1681
685.54	683.17	684.2										Row 50	3	1239.29	413.097	3.30093
696.04	695.53	691.04										Row 51	3	1434.11	478.037	0.728033
658.89	653.45	653.09										Row 52	3	1574.09	524.697	0.830533
646.51	644.63	643										Row 53	3	2052.91	684.303	1.41223
671.3	671.03	668.17										Row 54	3	2082.61	694.203	7.57003
657.32	656.71	654.87										Row 55	3	1965.43	655.143	10.5605
327.41	334.36	334.79										Row 56	3	1934.14	644.713	3.08523
303.58	299.12	300.48										Row 57	3	2010.5	670.167	3.00823
292.77	298.81	298.36										Row 58	3	1968.9	656.3	1.6267
294.43	293.73	297.2										Row 59	3	996.56	332.187	17.1586
299.53	299.35	297.79										Row 60	3	903.18	301.06	5.2252
308.86	312.4	309.44										Row 61	3	889.94	296.647	11.322
424.05	421.77	421										Row 62	3	885.36	295.12	3.3673
489.45	488.4	487.05										Row 63	3	896.67	298.89	0.9156
528.45	528.12	528.9										Row 64	3	930.7	310.233	3.60493
581.61	580.25	580.59										Row 65	3	1266.82	422.273	2.51563
679.1	679.18	677.01										Row 66	3	1464.9	488.3	1.4475
695.25	691.85	684.72										Row 67	3	1585.47	528.49	0.1533
669.55	673.27	667.42										Row 68	3	1742.45	580.817	0.500933
682.01	679.26	677.85										Row 69	3	2035.29	678.43	1.5139
700.24	700	698.86										Row 70	3	2071.82	690.607	28.8796
344.72	344.68	343.78										Row 71	3	2010.24	670.08	8.7663
326.4	326.08	326.39										Row 72	3	2039.12	679.707	4.47603
306.56	303.07	303.83										Row 73	3	2099.1	699.7	0.5436
290.48	289.95	290.24										Row 74	3	1033.18	344.393	0.282533
313.67	315.84	314.98										Row 75	3	978.87	326.29	0.0331
310.58	312.78	311.25										Row 76	3	913.46	304.487	3.36843
399.32	398.27	399.05										Row 77	3	870.67	290.223	0.0704333
439.66	436.49	433.3										Row 78	3	944.49	314.83	1.1941
520.25	509.72	480.44										Row 79	3	934.61	311.537	1.27163
598.74	598.75	593.51										Row 80	3	1196.64	398.88	0.2973
731.17	728.39	729.08										Row 81	3	1309.45	436.483	10.1124
706.4	703.98	702.8										Row 82	3	1510.41	503.47	425.506
698.16	697.27	698.94										Row 83	3	1791	597	9.1351
659.55	659.69	658.9										Row 84	3	2188.64	729.547	2.09543
671.96	669.45	668.75										Row 85	3	2113.18	704.393	3.36813
407.79	408.79	410.82										Row 86	3	2094.37	698.123	0.698233
377.5	375.06	375.4										Row 87	3	1978.14	659.38	0.1777
372.43	373.34	377.77										Row 88	3	2010.16	670.053	2.84903
374.7	373.2	373.16										Row 89	3	1227.4	409.133	2.38363
359.63	359.32	358.46										Row 90	3	1127.96	375.987	1.74653
403.43	403.42	402.02										Row 91	3	1123.54	374.513	8.16143
543.43	534.39	540.53										Row 92	3	1121.06	373.687	0.770533
588.35	581.85	589.74										Row 93	3	1077.41	359.137	0.367433
623.73	620.38	617.77										Row 94	3	1208.87	402.957	0.658033
784.43	790.78	785.67										Row 95	3	1618.35	539.45	21.3052
880.4	867.55	882.5										Row 96	3	1759.94	586.647	17.739
814.79	813.71	812.03										Row 97	3	1861.88	620.627	8.92603
789.95	790.11	789.75										Row 98	3	2360.88	786.96	11.3287
771.02	770.19	770.28										Row 99	3	2630.45	876.817	65.5058
748.64	748.37	746.88										Row 100	3	2440.53	813.51	1.9344
389.16	389.1	388.94										Row 101	3	2369.81	789.937	0.0325333
385.51	385.08	386.14										Row 102	3	2311.49	770.497	0.207433
390.13	389.25	388.71										Row 103	3	2243.89	747.963	0.898433
362.38	361.38	364.08										Row 104	3	1167.2	389.067	0.0129333
358.59	362.77	360.83										Row 105	3	1156.73	385.577	0.284233
386.61	384.42	386.12										Row 106	3	1168.09	389.363	0.513733
473.83	471.02	471.86										Row 107	3	1087.84	362.613	1.86333
554.32	554.06	565.17										Row 108	3	1082.19	360.73	4.3756
599.91	594.76	595.33										Row 109	3	1157.15	385.717	1.32103
741.14	742.49	740.36										Row 110	3	1416.71	472.237	2.08043
831.31	830.32	830.64										Row 111	3	1673.55	557.85	40.2037
780.98	790.56	788.22										Row 112	3	1790	596.667	7.97063
766.19	764.54	755.93										Row 113	3	2223.99	741.33	1.1613
748.5	747.39	748.7										Row 114	3	2492.27	830.757	0.255233
755.25	757.6	753.27										Row 115	3	2359.76	786.587	24.9449
356.14	347.61	350.67										Row 116	3	2286.66	762.22	30.3537
313.43	312.26	313.42										Row 117	3	2244.59	748.197	0.498033
303.99	303.6	303.18										Row 118	3	2266.12	755.373	4.69863
300.3	298.93	299.2										Row 119	3	1054.42	351.473	18.6742
302.92	302.93	303.85										Row 120	3	939.11	313.037	0.452433
308.75	310.36	306.45										Row 121	3	910.77	303.59	0.1641
378.36	375.88	374.92										Row 122	3	898.43	299.477	0.526633
429.85	429.4	427.59										Row 123	3	909.7	303.233	0.285233
441.23	436.81	437.75										Row 124	3	925.56	308.52	3.8617
539.65	529.79	529.75										Row 125	3	1129.16	376.387	3.15093
708.99	710.03	709										Row 126	3	1286.84	428.947	1.43103
693.13	691.2	684.97										Row 127	3	1315.79	438.597	5.42173
643.7	641.32	640.79										Row 128	3	1599.19	533.063	32.5385
609.21	607.11	609.69										Row 129	3	2128.02	709.34	0.3571
586.98	585.69	584.73										Row 130	3	2069.3	689.767	18.1872
301.59	297.78	300.19										Row 131	3	1925.81	641.937	2.40223
310.04	307.62	307.62										Row 132	3	1826.01	608.67	1.8828
314.02	312.64	312.67										Row 133	3	1757.4	585.8	1.2747
304.7	303.64	303.76										Row 134	3	899.56	299.853	3.71403
309.07	308.29	308.39										Row 135	3	925.28	308.427	1.95213
333.62	328.23	344.11										Row 136	3	939.33	313.11	0.6213
414.32	401.43	391.62										Row 137	3	912.1	304.033	0.336933
450.6	453.63	448.38										Row 138	3	925.75	308.583	0.180133
478.71	475.24	472.83										Row 139	3	1005.96	335.32	65.2111
530.22	536.43	531.94										Row 140	3	1207.37	402.457	129.613
612.25	612.19	612.34										Row 141	3	1352.61	450.87	6.9453
685.6	683.48	685.13										Row 142	3	1426.78	475.593	8.73723
674.91	678.12	676										Row 143	3	1598.59	532.863	10.2804
650.24	644.19	647.88										Row 144	3	1836.78	612.26	0.0057
664.99	664.4	661.61										Row 145	3	2054.21	684.737	1.23963
361.23	351.87	350.43										Row 146	3	2029.03	676.343	2.66443
304.27	281.47	282.87										Row 147	3	1942.31	647.437	9.29803
275.49	275.6	274.49										Row 148	3	1991	663.667	3.25943
273.64	272.44	274.01										Row 149	3	1063.53	354.51	34.3872
267.36	272.17	267.69										Row 150	3	868.61	289.537	163.293
291.71	291.83	289.8										Row 151	3	825.58	275.193	0.374033
352.67	353.91	355.89										Row 152	3	820.09	273.363	0.673633
433.69	433.93	431.62										Row 153	3	807.22	269.073	7.21923
453.3	450.3	452.26										Row 154	3	873.34	291.113	1.29723
530.22	528.35	528.73										Row 155	3	1062.47	354.157	2.63773
704.37	683.98	705.99										Row 156	3	1299.24	433.08	1.6131
682.84	678.31	676.71										Row 157	3	1355.86	451.953	2.32053
663.88	657.71	659.67										Row 158	3	1587.3	529.1	0.9769
313.92	313.56	313.84										Row 159	3	2094.34	698.113	150.469
264.12	264.08	260.42										Row 160	3	2037.86	679.287	10.1096
280.09	257.53	261.3										Row 161	3	1981.26	660.42	9.9391
266.56	267.02	278.96										Row 162	3	941.32	313.773	0.0357333
329.2	329.73	325.39										Row 163	3	788.62	262.873	4.51453
412.17	415.18	410.35										Row 164	3	798.92	266.307	146.038
471.59	470.34	469.65										Row 165	3	812.54	270.847	49.4225
526.92	510.85	526.96										Row 166	3	984.32	328.107	5.60543
661.16	665.15	661.29										Row 167	3	1237.7	412.567	5.95023
660.4	655.69	655.3										Row 168	3	1411.58	470.527	0.967033
629.21	625.99	622.06										Row 169	3	1564.73	521.577	86.2964
576.98	584.63	583.81										Row 170	3	1987.6	662.533	5.13943
405.46	406.86	405.2										Row 171	3	1971.39	657.13	8.0577
334.85	323.79	329.38										Row 172	3	1877.26	625.753	12.8226
311.91	306.45	308.21										Row 173	3	1745.42	581.807	17.6406
294.48	287.48	292.54										Row 174	3	1217.52	405.84	0.7972
295.68	295.94	296.55										Row 175	3	988.02	329.34	30.5821
299.04	298.22	297.46										Row 176	3	926.57	308.857	7.76653
426.26	425.11	425.92										Row 177	3	874.5	291.5	13.0612
474.47	483.92	474.74										Row 178	3	888.17	296.057	0.199433
513.54	516.63	515.18										Row 179	3	894.72	298.24	0.6244
592.85	592.42	591.84										Row 180	3	1277.29	425.763	0.349033
659.95	660.8	658.78										Row 181	3	1433.13	477.71	28.9413
620.76	616.16	638.89										Row 182	3	1545.35	515.117	2.39003
623.24	621.7	621.78										Row 183	3	1777.11	592.37	0.2569
628.02	632.09	622.88										Row 184	3	1979.53	659.843	1.02863
576.28	561.1	574.74										Row 185	3	1875.81	625.27	144.418
320.5	323.06	307.77										Row 186	3	1866.72	622.24	0.7516
321.08	319.61	317.8										Row 187	3	1882.99	627.663	21.3014
314.83	315.54	315.14										Row 188	3	1712.12	570.707	69.8089
316.08	317.13	317.93										Row 189	3	951.33	317.11	67.0651
315.57	315.58	316.75										Row 190	3	958.49	319.497	2.69923
316.89	316.31	316.64										Row 191	3	945.51	315.17	0.1267
332.48	286.13	293.76										Row 192	3	951.14	317.047	0.860833
314.38	309.95	310.88										Row 193	3	947.9	315.967	0.460233
320.06	319.33	318.59										Row 194	3	949.84	316.613	0.0846333
303.84	303.65	304.51										Row 195	3	912.37	304.123	617.63
310.2	309.21	310.06										Row 196	3	935.21	311.737	5.45663
465.55	423.42	445.69										Row 197	3	957.98	319.327	0.540233
372.84	373.06	375.94										Row 198	3	912	304	0.2041
370.12	368.99	369.4										Row 199	3	929.47	309.823	0.287033
372.99	373.12	374.74										Row 200	3	1334.66	444.887	444.218
378.67	375.31	376.87										Row 201	3	1121.84	373.947	2.99213
413.35	411.94	399.32										Row 202	3	1108.51	369.503	0.327233
323.61	322.37	324.37										Row 203	3	1120.85	373.617	0.950633
323.58	322.02	323.24										Row 204	3	1130.85	376.95	2.8272
324.2	322.61	323.26										Row 205	3	1224.61	408.203	59.6822
326.33	325.63	324.39										Row 206	3	970.35	323.45	1.0192
269.28	267.73	258.41										Row 207	3	968.84	322.947	0.672933
305.01	298.7	301.12										Row 208	3	970.07	323.357	0.639033
285.71	286.07	286.22										Row 209	3	976.35	325.45	0.9652
293.51	292.7	292.97										Row 210	3	795.42	265.14	34.5703
291.75	289.09	292.68										Row 211	3	904.83	301.61	10.1341
												Row 212	3	858	286	0.0687
												Row 213	3	879.18	293.06	0.1701
												Row 214	3	873.52	291.173	3.47143
												Column 1	214	101511	474.351	27666.7
												Column 2	214	101081	472.341	27784.9
												Column 3	214	101075	472.312	27707.3
										F crit
										1.21152
										3.0169

## Sheet: σ(µ) (deg)
Raw	Raw	Raw	µ	σ	Raw	Raw	Raw	µ	σ	Raw	Raw	Raw	µ	σ	Raw	Raw	Raw	µ	σ	Raw	Raw	Raw	µ	σ	µ	σ
1	1	1	1	1	2	2	2	2	2	3	3	3	3	3	4	4	4	4	4	5	5	5	5	5	All	All
1	2	3	All	All	1	2	3	All	All	1	2	3	All	All	1	2	3	All	All	1	2	3	All	All	All	All
349.99	351.44	347.65	349.693	1.0253	369.23	350.85	349.99	356.69	12.9966	347.92	335.08	340.78	341.26	9.07925	346.13	348.39	350.59	348.37	1.59806	344.63	346.15	346.53	345.77	1.0748	348.357	7.1871
316.08	320.88	319.13	318.697	3.39411	333.13	323.24	315.4	323.923	6.99329	314.79	313.17	316.93	314.963	1.14551	310.39	320.63	310.2	313.74	7.24077	311.23	310.96	311.73	311.307	0.190919	316.526	6.20459
315.43	314.81	320.43	316.89	0.438406	317.29	318.3	314.47	316.687	0.714178	313.87	309.09	303.21	308.723	3.37997	309.13	310.83	319.47	313.143	1.20208	313.82	311.52	312.41	312.583	1.62635	313.605	4.50548
297.08	298.55	298.78	298.137	1.03945	305.62	309.77	300.45	305.28	2.93449	293.25	291.97	295.4	293.54	0.905097	296.39	294.04	304.77	298.4	1.6617	295.77	296.08	293.04	294.963	0.219203	298.064	5.12241
288.74	288.32	288.04	288.367	0.296985	308.72	292.85	294.23	298.6	11.2218	287.95	283.25	282.18	284.46	3.3234	289.42	286.96	296.76	291.047	1.73948	281.66	280.53	280.67	280.953	0.799031	288.685	7.42226
357.77	359.99	358.69	358.817	1.56978	372.95	361.9	366.82	367.223	7.81353	354.02	361.58	347.48	354.36	5.34573	352.3	359.97	358.12	356.797	5.42351	356.1	356.68	355.01	355.93	0.410122	358.625	6.00674
478.52	479.71	478.95	479.06	0.841457	483.15	482.3	481.09	482.18	0.601041	478.46	477.55	469.06	475.023	0.643467	479.98	480.52	480.91	480.47	0.381838	476.8	476.11	474.7	475.87	0.487904	478.521	3.48025
493.18	494.39	494.13	493.9	0.855599	508.76	499.3	494.71	500.923	6.68923	492.11	493.9	492.05	492.687	1.26572	493.29	498.39	496.41	496.03	3.60624	496.8	490.85	491.85	493.167	4.20729	495.341	4.43734
548.15	547.8	549.45	548.467	0.247487	550.22	550.22	549.41	549.95	0	545.65	541.63	544.43	543.903	2.84257	540.45	548.54	550.33	546.44	5.72049	543.86	541.66	541.8	542.44	1.55563	546.24	3.63405
628.31	629.1	631.7	629.703	0.558614	633.45	630.61	630.98	631.68	2.00818	631.72	629.06	626.82	629.2	1.8809	625.22	627.69	635.09	629.333	1.74655	627.33	624.76	624.91	625.667	1.81726	629.117	3.12397
770.71	765.86	770.29	768.953	3.42947	769.4	766.97	765.33	767.233	1.71827	768.09	763.29	759.73	763.703	3.39411	762.63	768.51	760.9	764.013	4.15779	760.11	759.8	756.68	758.863	0.219203	764.553	4.44692
728.77	727.49	731.49	729.25	0.905097	723.78	722.27	729.2	725.083	1.06773	722.24	720.46	712.88	718.527	1.25865	717.14	723.43	736.15	725.573	4.4477	725.13	719.46	722.99	722.527	4.0093	724.192	5.84173
703.35	703.37	708.29	705.003	0.0141421	716.26	708.57	709.41	711.413	5.43765	710.21	703.99	701.63	705.277	4.3982	703.01	708.09	705.65	705.583	3.5921	702.01	699.07	700.75	700.61	2.07889	705.577	4.51825
677.38	677.28	676.99	677.217	0.0707107	680.06	679.24	677.77	679.023	0.579828	676.51	671.71	674.22	674.147	3.39411	673.65	679.23	675.58	676.153	3.94566	674.14	674.51	670.59	673.08	0.26163	675.924	2.77054
702.02	699.98	700.43	700.81	1.4425	703.75	703.38	704.08	703.737	0.26163	702.31	702.75	700.91	701.99	0.311127	702.83	707.13	707.76	705.907	3.04056	702.01	700.97	698.26	700.413	0.735391	702.571	2.50744
374.34	369.63	369.9	371.29	3.33047	386.67	373.15	380.26	380.027	9.56008	373.65	371.78	367.69	371.04	1.32229	374.6	365.71	372.3	370.87	6.28618	367.44	367.47	370.38	368.43	0.0212132	372.331	5.4137
323.79	327.85	325.54	325.727	2.87085	326.86	328.92	330.04	328.607	1.45664	325.24	326.65	327.77	326.553	0.997021	328.02	328.42	327.41	327.95	0.282843	326.38	322.16	322.29	323.61	2.98399	326.489	2.31804
320.67	320.92	319.9	320.497	0.176777	324.57	321.7	322.33	322.867	2.0294	319.22	321.08	319.93	320.077	1.31522	319.57	324.04	324.65	322.753	3.16077	317.81	317.35	317.02	317.393	0.325269	320.717	2.4407
317.09	318.61	317.69	317.797	1.0748	324.25	321.1	320.4	321.917	2.22739	319.46	317.86	317.97	318.43	1.13137	315.44	318.13	320.4	317.99	1.90212	318.62	313.63	316.35	316.2	3.52846	318.467	2.52344
299.02	299.35	299.22	299.197	0.233345	300.96	303.13	307.86	303.983	1.53442	299.63	298.86	297.69	298.727	0.544472	303.45	300.15	298.49	300.697	2.33345	298.55	295.45	298.31	297.437	2.19203	300.008	2.94142
409.18	410.54	411.23	410.317	0.961665	420.95	415.83	416.42	417.733	3.62039	404.82	416.75	400.62	407.397	8.43578	409.57	400.88	418.27	409.573	6.14476	410.72	407.93	402.45	407.033	1.97283	410.411	6.37513
470.82	466.14	467.44	468.133	3.30926	472.29	474.15	472.62	473.02	1.31522	463.41	472.45	470.98	468.947	6.39225	467.17	468.2	471.87	469.08	0.72832	460.57	464.31	464.89	463.257	2.64458	468.487	4.05043
492.14	492.21	492.3	492.217	0.0494975	494.93	495.41	497.07	495.803	0.339411	495.29	491.88	489.94	492.37	2.41123	492.02	493.49	490.65	492.053	1.03945	491.59	490.1	490.46	490.717	1.05359	492.632	2.16061
532.88	531.2	532.43	532.17	1.18794	530.78	531.22	531.6	531.2	0.311127	531.2	530.38	529.63	530.403	0.579828	532.03	539.55	531.79	534.457	5.31744	530.53	528.95	528.72	529.4	1.11723	531.526	2.51618
610.75	611.94	614.41	612.367	0.841457	612.85	611.63	613.82	612.767	0.86267	611.24	610.43	610.37	610.68	0.572756	611.19	611.43	610.97	611.197	0.169706	610.34	609.85	610.03	610.073	0.346482	611.417	1.34807
724.83	727.86	723.45	725.38	2.14253	729.51	727.02	732.45	729.66	1.7607	724.46	722.13	724.48	723.69	1.64756	717.44	731.8	720.09	723.11	10.1541	722.17	722.65	721.06	721.96	0.339411	724.76	4.26803
695.92	695.97	697.85	696.58	0.0353553	700.58	695.15	704.12	699.95	3.83959	690.63	694.29	702.32	695.747	2.58801	693.96	703.4	698.48	698.613	6.67509	696.61	701.69	696.43	698.243	3.5921	697.827	3.87963
664.77	666.38	664.57	665.24	1.13844	663.51	664.77	666.33	664.87	0.890955	658.2	660.65	659.11	659.32	1.73241	656.33	663.69	658.59	659.537	5.20431	653.18	664.7	655.25	657.71	8.14587	661.335	4.28811
643.84	643.65	643.01	643.5	0.13435	645.52	646.81	648.48	646.937	0.912168	645.08	643.74	648.87	645.897	0.947523	644.31	651.16	647.9	647.79	4.84368	642.55	641.94	642.44	642.31	0.431335	645.287	2.76295
643.17	640.37	647.91	643.817	1.9799	636.08	637.42	647.11	640.203	0.947523	630.62	638.04	638.73	635.797	5.24673	635.6	652.79	644.84	644.41	12.1552	643.01	633.93	637.21	638.05	6.42053	640.455	5.95049
349.07	348.97	348.56	348.867	0.0707107	346.36	353.78	353.08	351.073	5.24673	337.14	353.62	346.88	345.88	11.6531	351.3	361.37	356.73	356.467	7.12057	352.14	350.18	349.92	350.747	1.38593	350.607	5.37587
285.9	286.56	287.21	286.557	0.46669	303.13	287.35	290.24	293.573	11.1581	287.16	287.57	285.67	286.8	0.289914	287.47	288.72	298.41	291.533	0.883883	285.4	283.34	285.04	284.593	1.45664	288.611	5.26839
290.43	291.65	292.16	291.413	0.86267	293.86	291.87	294.81	293.513	1.40714	289.85	290.43	290.21	290.163	0.410122	290.7	292.3	292.04	291.68	1.13137	289.01	287.42	288.43	288.287	1.1243	291.011	1.96502
283.47	282.46	285.04	283.657	0.714178	298.09	289.67	290.91	292.89	5.95384	280.35	281.02	280.36	280.577	0.473762	282.69	293.92	282.42	286.343	7.94081	281.14	278.92	279.94	280	1.56978	284.693	5.75382
282.69	282.19	282.5	282.46	0.353553	284.84	287.18	287.48	286.5	1.65463	281.36	280.92	283.18	281.82	0.311127	281.73	288.01	280.63	283.457	4.44063	277.96	277.61	278.02	277.863	0.247487	282.42	3.33292
326.62	326.93	337.29	330.28	0.219203	331.03	326.47	329.95	329.15	3.22441	327.18	334.67	324.78	328.877	5.29623	324.73	337.22	326.75	329.567	8.83176	323.71	322.05	319.75	321.837	1.1738	327.942	5.20501
397.65	399.07	399.17	398.63	1.00409	397.94	394.99	395.98	396.303	2.08597	397.52	398.33	396.45	397.433	0.572756	394.25	396.9	396.29	395.813	1.87383	395.67	391.83	392.53	393.343	2.71529	396.305	2.18804
474.39	474.37	475.15	474.637	0.0141421	475.61	474.85	477.61	476.023	0.537401	474.91	474.76	473.65	474.44	0.106066	472.76	476.86	475.7	475.107	2.89914	472.28	472.13	470.68	471.697	0.106066	474.381	1.83999
539.62	539.76	538.85	539.41	0.0989949	541.41	541.51	541.38	541.433	0.0707107	538.24	534.08	540.1	537.473	2.94156	540.03	557.7	545.78	547.837	12.4946	536.64	538.18	537.67	537.497	1.08894	540.73	5.37579
685.33	685.61	685.1	685.347	0.19799	679.57	682.67	681.82	681.353	2.19203	687.09	685.24	674.8	682.377	1.30815	678.4	700.55	687.57	688.84	15.6624	681.89	676.9	680.26	679.683	3.52846	683.52	6.0406
684.02	684.16	684.92	684.367	0.0989949	687.33	683.16	686.18	685.557	2.94864	686	683.9	684.47	684.79	1.48492	678.9	687.88	682.57	683.117	6.34982	682.43	681.48	681.42	681.777	0.671751	683.921	2.39252
682.51	679.65	684.46	682.207	2.02233	681.65	685.99	682.8	683.48	3.06884	683.5	680.85	682.6	682.317	1.87383	678.86	695.73	687.39	687.327	11.9289	682.19	682.82	683.39	682.8	0.445477	683.626	3.98978
653.57	652.4	652.34	652.77	0.827315	653.11	654.33	656.59	654.677	0.86267	642.61	651.48	649.37	647.82	6.27204	651.71	652.93	653.18	652.607	0.86267	649.52	648.94	648.39	648.95	0.410122	651.365	3.28048
622.11	622.62	623.1	622.61	0.360624	618.5	617.93	623.31	619.913	0.403051	618.58	622.12	620.21	620.303	2.50316	617.45	627.5	621.09	622.013	7.10642	619.08	615.97	616.95	617.333	2.1991	620.435	3.07605
644.59	645.49	645.42	645.167	0.636396	643.99	643.65	645.44	644.36	0.240416	644.88	642.07	644.42	643.79	1.98697	641.24	655.24	649.3	648.593	9.89949	641.73	638.8	640.68	640.403	2.07182	644.463	3.90518
332.96	327.14	330.67	330.257	4.11536	339.38	340.97	336.9	339.083	1.1243	333.54	325.5	330.99	330.01	5.68514	331.78	334.44	331.2	332.473	1.8809	329.08	326.4	324.11	326.53	1.89505	331.671	4.91383
288.15	289.61	290.15	289.303	1.03238	292.05	292.19	291.46	291.9	0.0989949	288.77	287.07	287.79	287.877	1.20208	286.69	290.02	286.87	287.86	2.35467	285.67	285.02	285.76	285.483	0.459619	288.485	2.35351
277.53	277.63	277.11	277.423	0.0707107	277.52	278.96	278.28	278.253	1.01823	277.71	276.26	277.6	277.19	1.0253	278.32	280.84	285.37	281.51	1.78191	277.42	275.06	273.78	275.42	1.66877	277.959	2.60358
351.68	354.52	358.38	354.86	2.00818	361.96	365.09	359.83	362.293	2.21324	356.01	359.03	357.3	357.447	2.13546	348.68	362.9	360.51	357.363	10.0551	356.88	348.08	349.1	351.353	6.22254	356.663	5.32011
418.6	416.99	418.68	418.09	1.13844	421.55	419.73	420.59	420.623	1.28693	420.59	414.3	414.52	416.47	4.4477	416.53	425.38	416.73	419.547	6.2579	415.19	411.93	412.17	413.097	2.30517	417.565	3.69158
483.31	483.32	483.68	483.437	0.00707107	487.04	477.75	486.14	483.643	6.56902	479.42	477.27	481.47	479.387	1.52028	481.76	488.99	481.13	483.96	5.11238	477.9	478.95	477.26	478.037	0.742462	481.693	3.71323
526.08	530.98	530.87	529.31	3.46482	528.42	525.3	527	526.907	2.20617	530.51	523.41	529.27	527.73	5.02046	526.38	527.8	528.51	527.563	1.00409	525.41	525.01	523.67	524.697	0.282843	527.241	2.49198
685.64	685.77	685.89	685.767	0.0919239	686.62	685.47	684.7	685.597	0.813173	677.21	679.39	671.62	676.073	1.54149	679.9	704.96	692.88	692.58	17.7201	685.54	683.17	684.2	684.303	1.67584	684.864	7.39894
697.09	700.09	702.97	700.05	2.12132	701.09	700.8	672.9	691.597	0.205061	695.86	692.17	675.71	687.913	2.60922	682.91	713.46	718.87	705.08	21.6021	696.04	695.53	691.04	694.203	0.360624	695.769	12.2436
648.77	644.36	650.56	647.897	3.11834	654.18	658.67	643.66	652.17	3.17491	645.36	650.85	646.87	647.693	3.88202	639.16	654.58	658.17	650.637	10.9036	658.89	653.45	653.09	655.143	3.84666	650.708	5.95649
643.48	644.33	645.55	644.453	0.601041	642.74	632.66	639	638.133	7.12764	630.77	637.75	628.74	632.42	4.93561	631.96	657.16	648.71	645.943	17.8191	646.51	644.63	643	644.713	1.32936	641.133	7.69802
670.57	673.26	673.55	672.46	1.90212	671.21	666.54	672.51	670.087	3.30219	668.21	671.8	670.34	670.117	2.53851	670.46	673.66	672.21	672.11	2.26274	671.3	671.03	668.17	670.167	0.190919	670.988	2.06673
657.21	660.12	657.12	658.15	2.05768	655.68	656.95	651.48	654.703	0.898026	656.43	655.07	652.1	654.533	0.961665	646.84	664.05	659.94	656.943	12.1693	657.32	656.71	654.87	656.3	0.431335	656.126	4.00807
330.07	337.09	335.52	334.227	4.96389	320.56	329.5	318.95	323.003	6.32153	316.55	329.85	325.27	323.89	9.40452	331.85	322.5	320.3	324.883	6.61145	327.41	334.36	334.79	332.187	4.91439	327.638	6.6238
305.25	302.26	303.57	303.693	2.11425	304.61	305.54	306.8	305.65	0.657609	302.81	304.71	302.23	303.25	1.3435	303.98	302.35	300.67	302.333	1.15258	303.58	299.12	300.48	301.06	3.1537	303.197	2.08636
299.52	299.74	295.94	298.4	0.155563	303.6	304.2	302.27	303.357	0.424264	295.53	299.36	299.05	297.98	2.70822	299.93	300.85	301.08	300.62	0.650538	292.77	298.81	298.36	296.647	4.27092	299.401	3.00846
297.32	298.27	298.4	297.997	0.671751	302.02	307.23	297.15	302.133	3.68403	290.76	296.99	295.37	294.373	4.40528	293.07	302.93	297.3	297.767	6.97207	294.43	293.73	297.2	295.12	0.494975	297.478	4.13829
301.92	303.57	302.57	302.687	1.16673	302.44	304.65	302.06	303.05	1.56271	300.48	301.16	299.67	300.437	0.480833	303.26	301.51	301.18	301.983	1.23744	299.53	299.35	297.79	298.89	0.127279	301.409	1.82395
314.56	313.78	313.77	314.037	0.551543	313.82	323.82	316.69	318.11	7.07107	312.69	312.23	314.36	313.093	0.325269	314.32	328.93	317.47	320.24	10.3308	308.86	312.4	309.44	310.233	2.50316	315.143	5.17087
425.99	426.01	425.56	425.853	0.0141421	428.4	430.35	423.02	427.257	1.37886	425.6	423.2	425.02	424.607	1.69706	418.73	442.65	423.45	428.277	16.914	424.05	421.77	421	422.273	1.6122	425.653	5.50446
489.97	491.78	497.64	493.13	1.27986	490.02	485.78	491.68	489.16	2.99813	496.25	484.5	489.91	490.22	8.3085	492.27	517.17	496.35	501.93	17.607	489.45	488.4	487.05	488.3	0.742462	492.548	7.78898
528.92	530.04	530.49	529.817	0.79196	530.93	531.9	529.75	530.86	0.685894	527.77	528.97	527.54	528.093	0.848528	529.43	531.03	523.46	527.973	1.13137	528.45	528.12	528.9	528.49	0.233345	529.047	1.99468
577.73	582.87	576.35	578.983	3.63453	571.56	582.68	585.03	579.757	7.86303	574.3	569.2	572.55	572.017	3.60624	579.06	591.1	577.44	582.533	8.51357	581.61	580.25	580.59	580.817	0.961665	578.821	5.65605
677.75	686.68	684.24	682.89	6.31446	678.09	679.03	678.25	678.457	0.66468	677.46	683.73	673.59	678.26	4.43356	677.29	677.25	679.56	678.033	0.0282843	679.1	679.18	677.01	678.43	0.0565685	679.214	3.30608
691.11	686.75	691.2	689.687	3.08299	673.8	683.32	678.8	678.64	6.73166	698.74	690.43	688.02	692.397	5.87606	700.16	698.07	691.24	696.49	1.47785	695.25	691.85	684.72	690.607	2.40416	689.564	7.32964
676.83	676.52	677.87	677.073	0.219203	677.75	678.52	674.82	677.03	0.544472	671.93	672.31	670.51	671.583	0.268701	681.24	679.75	674.68	678.557	1.05359	669.55	673.27	667.42	670.08	2.63044	674.865	3.98374
680.79	681.99	682.28	681.687	0.848528	679.87	674.1	677.89	677.287	4.08001	676.73	680.48	680.16	679.123	2.65165	682.63	679.28	680.67	680.86	2.36881	682.01	679.26	677.85	679.707	1.94454	679.733	2.33043
699.2	703.98	707.78	703.653	3.37997	690.39	693.49	699.48	694.453	2.19203	690.45	697.33	701.19	696.323	4.86489	700.76	705.06	706.76	704.193	3.04056	700.24	700	698.86	699.7	0.169706	699.665	5.23251
346.17	350.86	350.59	349.207	3.31633	345.73	345.89	339.85	343.823	0.113137	346.32	339.86	345.84	344.007	4.56791	348.36	348.59	339.84	345.597	0.162635	344.72	344.68	343.78	344.393	0.0282843	345.405	3.52217
330.19	330.93	331.47	330.863	0.523259	333.71	333.96	333.72	333.797	0.176777	329.67	328.58	329.27	329.173	0.770746	328.92	328.04	327.25	328.07	0.622254	326.4	326.08	326.39	326.29	0.226274	329.639	2.68561
307.5	310.37	307.59	308.487	2.0294	309.82	310.86	309.85	310.177	0.735391	308.06	307.81	307.09	307.653	0.176777	309.21	305.28	306.3	306.93	2.77893	306.56	303.07	303.83	304.487	2.4678	307.547	2.30302
292.6	290.76	292.66	292.007	1.30108	295.76	295.33	295.41	295.5	0.304056	293.31	291.89	291.72	292.307	1.00409	292.76	290.78	293.21	292.25	1.40007	290.48	289.95	290.24	290.223	0.374767	292.457	1.90858
315.07	315.31	314.66	315.013	0.169706	315.58	314.61	314.8	314.997	0.685894	312.27	314.29	313.87	313.477	1.42836	318.54	319.65	314.27	317.487	0.784889	313.67	315.84	314.98	314.83	1.53442	315.161	1.82744
313.74	313.75	320.06	315.85	0.00707107	315.6	317.86	315.09	316.183	1.59806	311.42	316.35	312.78	313.517	3.48604	315.67	316.06	314.08	315.27	0.275772	310.58	312.78	311.25	311.537	1.55563	314.471	2.58599
405.41	405.8	404.92	405.377	0.275772	406.52	403.88	405.05	405.15	1.86676	403.12	402.42	402.43	402.657	0.494975	406.8	400.57	398.82	402.063	4.40528	399.32	398.27	399.05	398.88	0.742462	402.825	2.97915
445.19	451.51	435.53	444.077	4.46891	443.04	435.3	434.7	437.68	5.47301	440.46	428.56	431.44	433.487	8.41457	442.78	450.5	436.54	443.273	5.45886	439.66	436.49	433.3	436.483	2.24153	439	6.6303
507.22	528.3	506.23	513.917	14.9058	494.6	500.45	479.77	491.607	4.13657	493.56	493.69	491.8	493.017	0.0919239	507.31	505.01	506.64	506.32	1.62635	520.25	509.72	480.44	503.47	7.44583	501.666	13.2209
599.5	597.42	598.95	598.623	1.47078	601.75	597.07	602.12	600.313	3.30926	599.26	602.42	600.63	600.77	2.23446	610.52	603.14	602.79	605.483	5.21845	598.74	598.75	593.51	597	0.00707107	600.438	3.79528
733.78	731.46	739.12	734.787	1.64049	735.8	733.03	732.56	733.797	1.95869	724.23	733.91	722.41	726.85	6.84479	737.61	734.59	740.8	737.667	2.13546	731.17	728.39	729.08	729.547	1.96576	732.529	5.06827
710.1	712.67	714.66	712.477	1.81726	710.34	703.85	710.54	708.243	4.58912	706.44	700.72	703.52	703.56	4.04465	711.84	707.31	704.91	708.02	3.20319	706.4	703.98	702.8	704.393	1.7112	707.339	4.13346
700.4	700.53	702.76	701.23	0.0919239	701.68	696.78	698.61	699.023	3.46482	697.11	696.02	695.8	696.31	0.770746	702.93	701.44	701.83	702.067	1.05359	698.16	697.27	698.94	698.123	0.629325	699.351	2.45908
661.39	662.22	659.72	661.11	0.586899	662.3	662.35	662.65	662.433	0.0353553	655.9	661.2	654.72	657.273	3.74767	665.91	663.38	665.23	664.84	1.78898	659.55	659.69	658.9	659.38	0.0989949	661.007	3.05772
672.17	671.78	670.89	671.613	0.275772	670.63	672.4	671.29	671.44	1.25158	668.37	667.66	668.69	668.24	0.502046	667.64	671.52	669.61	669.59	2.74357	671.96	669.45	668.75	670.053	1.77484	670.187	1.6808
411.23	411.37	411.33	411.31	0.0989949	410.23	411.04	410.47	410.58	0.572756	412.31	406.94	407.11	408.787	3.79716	406.19	407.46	402.5	405.383	0.898026	407.79	408.79	410.82	409.133	0.707107	409.039	2.67183
379.46	378.97	380.77	379.733	0.346482	384.31	381.72	382.74	382.923	1.83141	372.98	379.56	378.61	377.05	4.65276	385.78	382.73	376.02	381.51	2.15668	377.5	375.06	375.4	375.987	1.72534	379.441	3.64707
382.5	384.82	384.02	383.78	1.64049	383.76	395.68	383.93	387.79	8.42871	372.19	377.83	375.46	375.16	3.98808	382.78	384.59	373.56	380.31	1.27986	372.43	373.34	377.77	374.513	0.643467	380.311	6.45235
376.47	374.98	375.15	375.533	1.05359	378.83	375.9	378.4	377.71	2.07182	376.54	375.86	375.75	376.05	0.480833	376.06	376.96	374.86	375.96	0.636396	374.7	373.2	373.16	373.687	1.06066	375.788	1.58751
365.33	366.58	365.12	365.677	0.883883	366.87	366.38	367.58	366.943	0.346482	367.85	369	369.74	368.863	0.813173	364.22	370.72	362.1	365.68	4.59619	359.63	359.32	358.46	359.137	0.219203	365.26	3.83463
411.3	407.39	406.7	408.463	2.76479	406.27	410.72	403.65	406.88	3.14663	403.21	405.83	398.9	402.647	1.85262	402.34	409.1	395.95	402.463	4.78004	403.43	403.42	402.02	402.957	0.00707107	404.682	4.17186
538.84	527.32	537.67	534.61	8.14587	550.82	552.06	543.24	548.707	0.876812	533.4	537.07	512.52	527.663	2.59508	548.99	532.47	548.49	543.317	11.6814	543.43	534.39	540.53	539.45	6.39225	538.749	10.2731
590.12	587.03	590.11	589.087	2.18496	591.62	590.12	582.81	588.183	1.06066	585.71	586.31	567.28	579.767	0.424264	586.25	592.41	582.44	587.033	4.35578	588.35	581.85	589.74	586.647	4.59619	586.143	6.17905
624.85	624.17	624.6	624.54	0.480833	627.92	627.23	625.42	626.857	0.487904	625.46	623.54	621.72	623.573	1.35765	625.81	626.88	624.33	625.673	0.756604	623.73	620.38	617.77	620.627	2.36881	624.254	2.66151
789.54	790.12	790.31	789.99	0.410122	788.66	789.32	792.26	790.08	0.46669	784.59	785.94	785.47	785.333	0.954594	786.9	793.93	792.01	790.947	4.97096	784.43	790.78	785.67	786.96	4.49013	788.662	3.00694
879.19	878.55	896.19	884.643	0.452548	874.86	872.66	880.35	875.957	1.55563	871.35	865.81	863.31	866.823	3.91737	868.99	891.3	883.14	881.143	15.7756	880.4	867.55	882.5	876.817	9.08632	877.077	9.22737
816.38	817.13	816.51	816.673	0.53033	817.53	816.29	818.12	817.313	0.876812	820.52	815.61	812.08	816.07	3.47189	810.8	814.91	815.38	813.697	2.90621	814.79	813.71	812.03	813.51	0.763675	815.453	2.55144
792.43	792.03	792.13	792.197	0.282843	793.88	794.15	790.85	792.96	0.190919	795.27	790.94	789.11	791.773	3.06177	796.38	827.3	790.32	804.667	21.8637	789.95	790.11	789.75	789.937	0.113137	794.307	9.37692
773.61	771.85	774.29	773.25	1.24451	773.15	772.42	775.4	773.657	0.516188	772.01	771.29	770.94	771.413	0.509117	772.52	770.83	769.03	770.793	1.19501	771.02	770.19	770.28	770.497	0.586899	771.922	1.69262
754.05	752.16	753.42	753.21	1.33643	753.01	750.94	751.32	751.757	1.46371	748.93	748.93	747	748.287	0	752.77	753.66	753.27	753.233	0.629325	748.64	748.37	746.88	747.963	0.190919	750.89	2.53351
391.95	391.91	391.65	391.837	0.0282843	388.15	393.13	392.78	391.353	3.52139	392.35	392.42	390.61	391.793	0.0494975	391.34	391.51	390.11	390.987	0.120208	389.16	389.1	388.94	389.067	0.0424264	391.007	1.56703
388.22	389.61	391.68	389.837	0.982878	389.56	394.28	389.51	391.117	3.33754	384.9	387.08	387.06	386.347	1.54149	385.96	390.2	388.7	388.287	2.99813	385.51	385.08	386.14	385.577	0.304056	388.233	2.65304
391.97	392.88	391.1	391.983	0.643467	393.91	396.08	394.73	394.907	1.53442	391.58	390.64	391.95	391.39	0.66468	391.19	391.37	389.3	390.62	0.127279	390.13	389.25	388.71	389.363	0.622254	391.653	2.06636
366.47	366.77	368.33	367.19	0.212132	368.3	369.02	369.59	368.97	0.509117	366.86	364.08	366.72	365.887	1.96576	366.94	367.2	365.95	366.697	0.183848	362.38	361.38	364.08	362.613	0.707107	366.271	2.358
366.02	362.44	363.63	364.03	2.53144	369.41	369.95	369.75	369.703	0.381838	368.5	364.42	367.34	366.753	2.885	366.1	361.8	363.76	363.887	3.04056	358.59	362.77	360.83	360.73	2.95571	365.021	3.48955
389.13	387.7	390.26	389.03	1.01116	391.9	390.3	392.57	391.59	1.13137	392.4	386.75	392.24	390.463	3.99515	388.65	388.63	387.41	388.23	0.0141421	386.61	384.42	386.12	385.717	1.54856	389.006	2.54992
477.4	479.54	479.75	478.897	1.51321	482.23	481.81	479.91	481.317	0.296985	475.35	473.6	474.63	474.527	1.23744	474.23	475.53	473.02	474.26	0.919239	473.83	471.02	471.86	472.237	1.98697	476.247	3.60987
559.32	560.37	561.49	560.393	0.742462	567.76	560.46	557.37	561.863	5.16188	567.69	557.81	550.96	558.82	6.98621	551.18	580.63	555.85	562.553	20.8243	554.32	554.06	565.17	557.85	0.183848	560.296	7.6969
600.35	599.72	598.99	599.687	0.445477	597.61	599.26	599.92	598.93	1.16673	598.82	597.58	597.91	598.103	0.876812	592.99	595.05	596.35	594.797	1.45664	599.91	594.76	595.33	596.667	3.6416	597.637	2.2609
745.3	744.97	745.7	745.323	0.233345	744.48	743.92	743.65	744.017	0.39598	743.52	743.7	739.82	742.347	0.127279	746.02	742.82	749.4	746.08	2.26274	741.14	742.49	740.36	741.33	0.954594	743.819	2.41314
833.67	834.21	834.12	834	0.381838	838.08	834.86	838.43	837.123	2.27688	830.34	831.91	828.28	830.177	1.11016	833.15	835.71	833.13	833.997	1.81019	831.31	830.32	830.64	830.757	0.700036	833.211	2.86339
794.18	793.6	799.85	795.877	0.410122	788.96	783.82	785.74	786.173	3.63453	775.81	784.8	779.62	780.077	6.35689	777.63	803.13	787.45	789.403	18.0312	780.98	790.56	788.22	786.587	6.77408	787.623	7.80589
768.62	767.54	767.7	767.953	0.763675	770.47	764.96	767.03	767.487	3.89616	762.1	761.03	757.76	760.297	0.756604	764.42	769.49	765.61	766.507	3.58503	766.19	764.54	755.93	762.22	1.16673	764.893	4.15818
751.09	751.18	750.31	750.86	0.0636396	749.53	752.46	753.1	751.697	2.07182	750.21	749	745.26	748.157	0.855599	742.45	748.89	743.89	745.077	4.55377	748.5	747.39	748.7	748.197	0.784889	748.797	3.00824
750.05	746.52	749.64	748.737	2.49609	739.09	747.31	730.08	738.827	5.81242	747.76	748.79	748.11	748.22	0.72832	740.31	769.92	788.4	766.21	20.9374	755.25	757.6	753.27	755.373	1.6617	751.473	13.5596
351.52	353.01	354.89	353.14	1.05359	355.12	355.72	354.57	355.137	0.424264	352.17	350.04	350.57	350.927	1.50614	349.39	353.19	352.63	351.737	2.68701	356.14	347.61	350.67	351.473	6.03162	352.483	2.52144
315.16	316.01	317.15	316.107	0.601041	315.06	316.24	316.55	315.95	0.834386	315.51	314	312.18	313.897	1.06773	312.3	313.89	312.52	312.903	1.1243	313.43	312.26	313.42	313.037	0.827315	314.379	1.694
308.26	308.99	311.96	309.737	0.516188	308.66	313	306.54	309.4	3.06884	306.86	302.29	305.73	304.96	3.23148	302.92	303.38	304.01	303.437	0.325269	303.99	303.6	303.18	303.59	0.275772	306.225	3.3575
302.41	302.6	302.59	302.533	0.13435	303.49	303.84	305.98	304.437	0.247487	302.12	301.85	302.04	302.003	0.190919	301.22	301.21	300.47	300.967	0.00707107	300.3	298.93	299.2	299.477	0.968736	301.883	1.81039
306.12	305.7	307.43	306.417	0.296985	310.12	307.95	308.1	308.723	1.53442	306.97	305.46	307.27	306.567	1.06773	306.28	306.07	306.49	306.28	0.148492	302.92	302.93	303.85	303.233	0.00707107	306.244	1.94836
309.82	311.07	311.42	310.77	0.883883	308.45	315.31	312.18	311.98	4.85075	304.59	310.46	307.23	307.427	4.15072	308.15	318.16	308.59	311.633	7.07814	308.75	310.36	306.45	308.52	1.13844	310.066	3.40087
380.65	381.07	381.54	381.087	0.296985	380.65	382.85	381.64	381.713	1.55563	379.1	379.78	376.87	378.583	0.480833	377.24	378.36	377.68	377.76	0.79196	378.36	375.88	374.92	376.387	1.75362	379.106	2.31456
431.44	431.63	432.94	432.003	0.13435	432.69	433.35	434.45	433.497	0.46669	431.53	430.71	430.86	431.033	0.579828	431.67	431.88	430.25	431.267	0.148492	429.85	429.4	427.59	428.947	0.318198	431.349	1.70054
441.2	439.48	441.2	440.627	1.21622	446.55	437.55	440.63	441.577	6.36396	439.09	441.26	432.43	437.593	1.53442	443.02	434.44	433.7	437.053	6.06698	441.23	436.81	437.75	438.597	3.12541	439.089	3.74365
536.36	537.09	536.18	536.543	0.516188	533.06	537.75	535.44	535.417	3.31633	532.34	532.4	529.89	531.543	0.0424264	545.42	540.13	535.17	540.24	3.74059	539.65	529.79	529.75	533.063	6.97207	535.361	4.37828
710.79	711.55	712.47	711.603	0.537401	711.89	711.62	713.67	712.393	0.190919	712.04	707.07	707.94	709.017	3.51432	713.21	713.23	713.85	713.43	0.0141421	708.99	710.03	709	709.34	0.735391	711.157	2.12629
694.15	693.67	694.14	693.987	0.339411	690.25	691.1	690.08	690.477	0.601041	695.26	689.23	694.12	692.87	4.26385	689.11	691.61	690.13	690.283	1.76777	693.13	691.2	684.97	689.767	1.36472	691.477	2.69358
647.33	648.16	647.81	647.767	0.586899	646.73	647.37	646.88	646.993	0.452548	647.15	645.89	644.11	645.717	0.890955	646.54	662.51	645.69	651.58	11.2925	643.7	641.32	640.79	641.937	1.68291	646.799	4.89561
612.67	612.5	612.7	612.623	0.120208	612.77	613.47	612.95	613.063	0.494975	611.99	611.84	609.33	611.053	0.106066	612.86	613.58	610.75	612.397	0.509117	609.21	607.11	609.69	608.67	1.48492	611.561	1.90758
591.04	592.64	597.63	593.77	1.13137	591.82	591.47	593.09	592.127	0.247487	594.17	595.22	592.24	593.877	0.742462	593.94	591.02	587.36	590.773	2.06475	586.98	585.69	584.73	585.8	0.912168	591.269	3.64279
315.61	306.32	317.77	313.233	6.56902	316.68	315.04	315.61	315.777	1.15966	310.9	293.16	300.64	301.567	12.5441	294.22	293.61	305.84	297.89	0.431335	301.59	297.78	300.19	299.853	2.69408	305.664	9.05583
312.72	314.22	314.6	313.847	1.06066	318.75	313.77	317.73	316.75	3.52139	312.43	317.41	312.99	314.277	3.52139	314.9	315.14	317.32	315.787	0.169706	310.04	307.62	307.62	308.427	1.7112	313.817	3.41645
318.61	318.98	320.19	319.26	0.26163	320.13	325.58	324.84	323.517	3.85373	316.31	318.13	318.24	317.56	1.28693	320.68	314.97	317.51	317.72	4.03758	314.02	312.64	312.67	313.11	0.975807	318.233	3.84154
309.28	309.48	309.68	309.48	0.141421	309.04	310.15	309.41	309.533	0.784889	306.44	307.2	306.89	306.843	0.537401	306.22	311.49	306.99	308.233	3.72645	304.7	303.64	303.76	304.033	0.749533	307.625	2.40211
310.32	312.12	311.21	311.217	1.27279	312.15	311.98	313.3	312.477	0.120208	311.37	310.76	310.65	310.927	0.431335	312.29	311.39	311.58	311.753	0.636396	309.07	308.29	308.39	308.583	0.551543	310.991	1.4561
338.59	333.57	322	331.387	3.54968	324.68	352.39	336.86	337.977	19.5939	332.15	323.1	326.2	327.15	6.39932	323.16	349.62	348.06	340.28	18.71	333.62	328.23	344.11	335.32	3.81131	334.423	10.2598
406.9	393.7	403.1	401.233	9.33381	406.61	410.84	400.26	405.903	2.99106	383.92	380.2	389.79	384.637	2.63044	404.81	412.09	400.91	405.937	5.14774	414.32	401.43	391.62	402.457	9.11461	400.033	10.2137
451.45	452.36	453.29	452.367	0.643467	455.78	451.75	453.49	453.673	2.84964	448.88	453.57	449.98	450.81	3.31633	450.86	454.3	457.51	454.223	2.43245	450.6	453.63	448.38	450.87	2.14253	452.389	2.49788
480.4	479.37	478.54	479.437	0.72832	481.27	483.55	482.78	482.533	1.6122	475.06	468.22	473.58	472.287	4.83661	475.29	480.28	470.14	475.237	3.52846	478.71	475.24	472.83	475.593	2.45366	477.017	4.55748
526.31	529.33	535.64	530.427	2.13546	530.78	533.75	529.87	531.467	2.10011	529.35	519.55	523.12	524.007	6.92965	538.47	543.58	520.36	534.137	3.61332	530.22	536.43	531.94	532.863	4.39113	530.58	6.58309
614.34	613.19	613.66	613.73	0.813173	616.44	617.48	620.23	618.05	0.735391	613.04	613.25	613.51	613.267	0.148492	611.73	612.68	605.38	609.93	0.671751	612.25	612.19	612.34	612.26	0.0424264	613.447	3.22048
690.42	685.36	688.12	687.967	3.57796	661.61	665.13	673.24	666.66	2.48902	670.11	671.06	677.19	672.787	0.671751	692.91	686.58	676.85	685.447	4.47599	685.6	683.48	685.13	684.737	1.49907	679.519	9.56216
686.67	683.63	686.89	685.73	2.1496	676.54	678.24	680.13	678.303	1.20208	678.88	673.98	676.91	676.59	3.46482	687.03	678.54	685.82	683.797	6.00334	674.91	678.12	676	676.343	2.26981	680.153	4.61198
652.68	653.81	653.71	653.4	0.799031	651.08	653.21	652.85	652.38	1.50614	652.45	651.51	644.11	649.357	0.66468	652.87	650.96	652.02	651.95	1.35057	650.24	644.19	647.88	647.437	4.278	650.905	3.13165
668.9	665.09	666.96	666.983	2.69408	668.55	665.92	657.45	663.973	1.85969	671.07	668.21	664.67	667.983	2.02233	676.2	661.95	664.41	667.52	10.0763	664.99	664.4	661.61	663.667	0.417193	666.025	4.37478
378.78	350.74	369.42	366.313	19.8273	376.05	360.82	357.94	364.937	10.7692	362.6	357.46	358.28	359.447	3.63453	401.11	342.11	331.17	358.13	41.7193	361.23	351.87	350.43	354.51	6.61852	360.667	16.4743
306.43	302.23	331.64	313.433	2.96985	318.75	340.04	293.81	317.533	15.0543	286.75	284.4	304.21	291.787	1.6617	295.47	283.35	314.52	297.78	8.57013	304.27	281.47	282.87	289.537	16.122	302.014	18.0869
275.71	275.51	276.41	275.877	0.141421	283.23	277.34	276.49	279.02	4.16486	275.25	274.38	276.27	275.3	0.615183	277.42	277.08	274.69	276.397	0.240416	275.49	275.6	274.49	275.193	0.0777817	276.357	2.13382
277.17	276.02	275.75	276.313	0.813173	279.52	277.09	275.5	277.37	1.71827	275.88	273.75	275.49	275.04	1.50614	273.87	272.7	273.36	273.31	0.827315	273.64	272.44	274.01	273.363	0.848528	275.079	1.93617
276.34	281.09	283.08	280.17	3.35876	283.94	272.59	262.19	272.907	8.02566	274.29	266.82	266.54	269.217	5.28209	263.5	268.8	264.12	265.473	3.74767	267.36	272.17	267.69	269.073	3.40118	271.368	7.09121
298.63	298.6	301.97	299.733	0.0212132	298.66	292.73	295.82	295.737	4.19314	296.38	293.11	293.69	294.393	2.31224	292.7	299.05	292.68	294.81	4.49013	291.71	291.83	289.8	291.113	0.0848528	295.157	3.54308
353.74	356.03	357.02	355.597	1.61927	359.46	356.62	356.92	357.667	2.00818	353.83	353.72	355	354.183	0.0777817	356.71	356.69	356	356.467	0.0141421	352.67	353.91	355.89	354.157	0.876812	355.614	1.78231
434.27	435.12	434.06	434.483	0.601041	435.54	434.48	433.82	434.613	0.749533	433.61	435.58	433.91	434.367	1.393	434.37	435.31	434.59	434.757	0.66468	433.69	433.93	431.62	433.08	0.169706	434.26	0.984683
454.8	455.72	456.34	455.62	0.650538	464.07	457.63	457.21	459.637	4.55377	446.73	450.92	453.58	450.41	2.96278	454.07	450.81	455.55	453.477	2.30517	453.3	450.3	452.26	451.953	2.12132	454.219	4.01377
531.19	534.65	535.31	533.717	2.44659	537.54	536.07	529.23	534.28	1.03945	524.51	529.54	527.22	527.09	3.55675	528.52	537.72	536.81	534.35	6.50538	530.22	528.35	528.73	529.1	1.32229	531.707	4.24624
710.75	703.39	713.51	709.217	5.20431	687.27	693.58	689.05	689.967	4.46184	693.16	699.24	691.73	694.71	4.29921	699.85	706.01	701.43	702.43	4.35578	704.37	683.98	705.99	698.113	14.4179	698.887	8.78203
678.23	682.53	685.69	682.15	3.04056	669.37	672.13	674	671.833	1.95161	677.31	666.61	676.66	673.527	7.56604	679.21	678.05	684.21	680.49	0.820244	682.84	678.31	676.71	679.287	3.20319	677.457	5.32814
661.32	662.99	662.12	662.143	1.18087	665.65	663.76	657.83	662.413	1.33643	652.18	659.38	652.71	654.757	5.09117	662.63	664.63	660.4	662.553	1.41421	663.88	657.71	659.67	660.42	4.36285	660.457	4.02147
309.17	312.95	319.21	313.777	2.67286	313.77	310.92	318.25	314.313	2.01525	313.46	311.58	313.18	312.74	1.32936	317.48	315.63	310.23	314.447	1.30815	313.92	313.56	313.84	313.773	0.254558	313.81	2.86184
277.13	280.25	282.44	279.94	2.20617	279.01	269.47	290.7	279.727	6.7458	274.88	277.64	270.27	274.263	1.95161	270.22	275.77	273.44	273.143	3.92444	264.12	264.08	260.42	262.873	0.0282843	273.989	7.8863
274.08	275.13	269.89	273.033	0.742462	280.63	262.33	275.69	272.883	12.9401	269.87	264	269.57	267.813	4.15072	269.18	274.08	283.65	275.637	3.46482	280.09	257.53	261.3	266.307	15.9523	271.135	7.56263
272.4	272.9	270.67	271.99	0.353553	272.16	270.83	270.53	271.173	0.940452	266.39	254.5	268.25	263.047	8.4075	269.89	270.99	271.2	270.693	0.777817	266.56	267.02	278.96	270.847	0.325269	269.55	5.1892
335.17	331.12	335.14	333.81	2.86378	340.93	338.85	335.91	338.563	1.47078	328.21	328.48	329.29	328.66	0.190919	334.47	334.22	325.74	331.477	0.176777	329.2	329.73	325.39	328.107	0.374767	332.123	4.65534
415.93	416.03	414.59	415.517	0.0707107	416.41	415.48	416.13	416.007	0.657609	415.88	406.82	414.21	412.303	6.40639	415.05	415.39	415.45	415.297	0.240416	412.17	415.18	410.35	412.567	2.12839	414.338	2.63693
475.73	476.43	476.03	476.063	0.494975	476.51	475.16	471.34	474.337	0.954594	475.05	474.3	470.54	473.297	0.53033	473.05	474.82	472.97	473.613	1.25158	471.59	470.34	469.65	470.527	0.883883	473.567	2.37334
528.44	528.64	528.23	528.437	0.141421	522.05	532.42	518.66	524.377	7.3327	523.95	531.67	514.46	523.36	5.45886	523.6	531.35	526.18	527.043	5.48008	526.92	510.85	526.96	521.577	11.3632	524.959	6.25388
665.28	666.58	666.12	665.993	0.919239	665.71	665.63	668	666.447	0.0565685	663.83	664.77	664.17	664.257	0.66468	663.26	664.15	665.01	664.14	0.629325	661.16	665.15	661.29	662.533	2.82136	664.674	1.82305
663.11	656.07	659.9	659.693	4.97803	653.39	654.14	654.09	653.873	0.53033	648.64	648.55	655.27	650.82	0.0636396	653.35	659.2	664.46	659.003	4.13657	660.4	655.69	655.3	657.13	3.33047	656.104	4.61759
629.65	631.29	629.67	630.203	1.15966	629.02	624.7	631.37	628.363	3.0547	621.4	619.03	626.43	622.287	1.67584	626.55	625.73	626.14	626.14	0.579828	629.21	625.99	622.06	625.753	2.27688	626.549	3.6454
598.27	584.9	598.79	593.987	9.45402	541.02	561.9	572.17	558.363	14.7644	580.78	576.32	568.66	575.253	3.1537	582.88	579.75	623.11	595.247	2.21324	576.98	584.63	583.81	581.807	5.40937	580.931	18.2461
410.28	408.81	408.03	409.04	1.03945	405.24	407.51	407.85	406.867	1.60513	407.12	405.5	406.36	406.327	1.14551	407.24	406.06	407.41	406.903	0.834386	405.46	406.86	405.2	405.84	0.989949	406.995	1.42903
333.74	332.73	330.68	332.383	0.714178	319.45	332.51	334.17	328.71	9.23481	315.17	329.44	328.21	324.273	10.0904	323.5	338.8	324.73	329.01	10.8187	334.85	323.79	329.38	329.34	7.8206	328.743	6.36164
321	313.92	311.96	315.627	5.00632	314.46	318.3	318.47	317.077	2.71529	312.92	310.15	315.44	312.837	1.95869	319.07	318.47	313.75	317.097	0.424264	311.91	306.45	308.21	308.857	3.8608	314.299	4.21916
308.66	307.32	309.26	308.413	0.947523	304.44	304.97	299.44	302.95	0.374767	301.78	294.82	300.5	299.033	4.92146	302.07	301.54	301.14	301.583	0.374767	294.48	287.48	292.54	291.5	4.94975	300.696	6.16943
304.35	301.95	303.16	303.153	1.69706	301.21	301.12	301.66	301.33	0.0636396	301.12	300.32	299.06	300.167	0.565685	301.33	302.12	306.14	303.197	0.558614	295.68	295.94	296.55	296.057	0.183848	300.781	2.95556
300.61	301.47	301.47	301.183	0.608112	304.73	302.55	304.14	303.807	1.54149	301.13	300.46	299.41	300.333	0.473762	303.55	304.61	300.24	302.8	0.749533	299.04	298.22	297.46	298.24	0.579828	301.273	2.27885
430.97	430.52	430.63	430.707	0.318198	430.9	431.79	430.78	431.157	0.629325	427.52	428.27	427.84	427.877	0.53033	425.5	424.97	428.07	426.18	0.374767	426.26	425.11	425.92	425.763	0.813173	428.337	2.42548
475.82	476.43	480.08	477.443	0.431335	481.73	499.16	480.65	487.18	12.3249	456.74	468.41	468.47	464.54	8.25194	485.94	502.85	476.1	488.297	11.9572	474.47	483.92	474.74	477.71	6.68216	479.034	11.4682
516.65	520.25	512.42	516.44	2.54558	511.06	505.46	508.68	508.4	3.9598	513.94	509.33	507.58	510.283	3.25976	517.57	518.01	513.31	516.297	0.311127	513.54	516.63	515.18	515.117	2.18496	513.307	4.24359
601.38	593.72	592.75	595.95	5.41644	593.9	594.65	591.04	593.197	0.53033	581.83	590.12	585.62	585.857	5.86192	588.94	597.15	590.4	592.163	5.80535	592.85	592.42	591.84	592.37	0.304056	591.907	4.55105
661.86	667.77	670.98	666.87	4.179	664.85	655.3	660.45	660.2	6.75287	654.66	654.05	654.92	654.543	0.431335	658.56	666.74	652.36	659.22	5.78413	659.95	660.8	658.78	659.843	0.601041	660.135	5.52694
618.05	632.97	632.29	627.77	10.55	631.51	600.61	604.58	612.233	21.8496	623.21	609.06	613.62	615.297	10.0056	633.42	639.31	617.11	629.947	4.16486	620.76	616.16	638.89	625.27	3.25269	622.103	12.2682
621.91	621.59	625.23	622.91	0.226274	630.39	626.56	627.27	628.073	2.70822	621.87	628.18	621.07	623.707	4.46184	618.99	633.45	624.91	625.783	10.2248	623.24	621.7	621.78	622.24	1.08894	624.543	3.98185
627.09	626.38	628.48	627.317	0.502046	623.85	616.9	627.26	622.67	4.91439	624.89	617.99	627.15	623.343	4.87904	633.97	630.23	632.5	632.233	2.64458	628.02	632.09	622.88	627.663	2.87792	626.645	4.86634
585.57	590.84	599.92	592.11	3.72645	569.38	563.64	564.89	565.97	4.05879	566.06	556.71	586.13	569.633	6.61145	638.89	640.91	578.89	619.563	1.42836	576.28	561.1	574.74	570.707	10.7339	583.597	25.7909

[truncated: 7 more sheets: p σ(µ), lock1, BA-plot Ob1, BA-plot Ob2, BA-plot Ob3, BA-plot Ob4, BA-plot Ob5]
